# Supplementary material for: Electrolyte and metabolite composition of cystic fluid from a rat model of ARPKD
Source: Commun Biol. 2025 Feb 13;8:230. doi: 10.1038/s42003-025-07631-w (PMC11825955; doi:10.1038/s42003-025-07631-w)
Supplement: Supplementary file 3 — Supplementary Data [file 42003_2025_7631_MOESM3_ESM.xlsx]

## Sheet: S1 Mayo Metabolomics ms8274
Compound	CAS.Number	HMP.ID	KEGG.ID	LMP.ID	METLIN.ID	FC	p.ajusted	Regulation	s.01.r001	s.02.r001	s.03.r001	s.04.r001	s.05.r001	s.06.r001	s.07.r001	s.08.r001	s.09.r001	s.10.r001	Mass	Retention.Time	ChEBI.ID	Formula	Frequency	Ionization.mode	MS1.Composite.Spectrum	Score
(-)-erythro-(2R,3R)-Dihydroxybutylamide			C11108		68849	1.8816	0.41296	UP	227445	112670	1	132063	222704	166663	204883	163990	153940	190790	119.059	0.908		C4 H9 N O3	12	C18-	(118.0515, 61899.04)(119.0539, 2115.51)	119.058
(-)-erythro-(2R,3R)-Dihydroxybutylamide			C11108		68849	2.2467	0.34857	UP	385829	164733	181191	231851	354337	210930	293612	301839	1	320400	119.058	6.318		C4 H9 N O3	11	hilic-	(118.0511, 37022.13)(119.0524, 1067.32)	119.058
(-)-Methallenestrilphenol			C15153		70643	1.0043	0.92477	UP	609774	619918	644054	614026	565284	504267	560762	646066	614722	624044	272.138	3.713		C17 H20 O3	16	C18+	(295.127, 43123.41)(296.1305, 6000.24)(567.265, 4619.63)(568.2672, 1371.13)(273.1454, 110864.13)(274.149, 12918.52)(275.1537, 2206.73)	272.141
(-)-Methallenestrilphenol			C15153		70643	1.1509	0.13966	UP	60757	36240	48918	48402	52209	46192	51627	57049	49219	49404	272.138	3.176		C17 H20 O3	16	hilic+	(567.2662, 2761.82)(568.2708, 776.32)(273.1451, 1714.03)(274.1372, 71.4)	272.141
(-)-Naringenin	480-41-1	HMDB02670	C00509	LMPK12140001	3401	0.64254	0.065672	DOWN	59849	71425	67558	39568	31176	55207	30727	29499	65096	31514	272.068	1.893		C15 H12 O5	16	hilic-	(271.0611, 2884.74)(272.0621, 1236.18)	6.752
(-)-Naringenin	480-41-1	HMDB02670	C00509	LMPK12140001	3401	2.091	0.047515	UP	48964	31676	33657	15256	75530	26014	33435	80292	22965	41883	272.068	0.706		C15 H12 O5	16	hilic+	(273.0761, 11998.25)(274.0791, 1805.29)(275.084, 314.95)	6.752
(-)-trans-(S)-allethrin					53293	3.7747	0.079943	UP	29171	18164	1	1	24051	19519	26546	30544	1	31643	324.168	4.569		C19 H26 O3	13	C18+	(325.1758, 6588.16)(326.1863, 1822.24)	302.188
(-)-trans-allethrin					53291	19479	3.67E-12	UP	13926	1	1	1	19574	1	21362	20389	1	21578	324.17	4.85		C19 H26 O3	16	C18+	(325.1763, 6060.45)(326.1878, 1445.69)	302.188
(-)-Viburnitol	488-76-6		C08259		66870	0.68898	0.019803	DOWN	204810	382583	240267	247475	187930	288787	201237	189089	340670	195054	164.069	1.785		C6 H12 O5	16	hilic-	(163.0619, 7421.55)(164.0626, 491.54)(223.085, 4874.02)(209.0675, 8922.15)(210.069, 957.05)	164.069
(+)-Eudesmin	29106-36-3		C10561		68384	0.83429	0.74181	DOWN	115086	117336	137761	109381	154260	322406	120506	163645	141099	134171	386.174	9.332		C22 H26 O6	16	C18+	(409.1625, 8862.25)(410.1662, 2091.98)(387.1806, 35357.46)(388.1841, 8105.66)(389.1867, 1395.07)(404.2072, 42246.88)(405.2106, 9969.15)(406.2138, 1601.16)	386.173
(+)-Eudesmin	29106-36-3		C10561		68384	0.89835	0.62869	DOWN	171483	188590	209891	178455	240612	322406	166716	235429	208153	210058	386.176	1.127		C22 H26 O6	16	hilic+	(409.1696, 199.47)(387.1827, 25223.12)(388.186, 5772.23)(389.1895, 951.54)(404.2079, 20700.35)(405.2109, 4747.78)(406.2152, 1314.44)	386.173
(+)-Luguine	69735-28-0		C09575		67817	0.78062	0.068785	DOWN	12175	16750	18518	14864	11357	12019	12947	12109	13561	12280	335.08	8.779		C19 H13 N O5	16	hilic+	(336.0876, 7280.05)(337.0889, 930.07)	335.079
(+)-Muscarine	24570-49-8				64739	2.0227	0.3744	UP	12891	10324	11793	1	1	1	12448	10211	1	11804	196.131	6.184		C9 H20 N O2	14	hilic+	(197.1378, 2626.62)(198.1451, 384.01)	174.149
(+)-Pronuciferine	2128-60-1		C09611		67847	0.80428	0.013738	DOWN	24042	31127	30169	31547	21693	27221	22575	27075	28716	27738	333.133	6.443		C19 H21 N O3	16	hilic+	(334.1405, 5765.17)(335.1451, 1294.32)	311.152
(+)-Tephropurpurin				LMPK12120211	52015	0.5954	0.0064503	DOWN	7162	16288	13182	10778	6128	12565	8350	8715	13877	9314	424.152	6.022		C24 H24 O7	16	C18+	(425.1587, 4480.02)(426.164, 1234.32)	424.152
(+)-Tephrorin B				LMPK12140009	52499	0.71365	0.10137	DOWN	32234	25257	38316	40498	24300	54974	26153	31162	37537	30475	484.191	3.947		C30 H28 O6	16	hilic+	(507.1817, 274.14)(485.1989, 10776.82)(486.2009, 2442.09)(487.2036, 395.85)	484.189
(+/-)-5-[(tert-Butylamino)-2'-hydroxypropoxy]-1,2,3,4-tetrahydro-1-naphthol			C04875		66272	1.0709	0.092471	UP	35607	37573	37541	31705	35116	35957	37142	35694	33823	34699	339.204	8.732		C17 H27 N O3	16	C18-	(338.1965, 7825.57)(339.2, 1498.66)	293.199
(+/-)-5-[(tert-Butylamino)-2'-hydroxypropoxy]-1,2,3,4-tetrahydro-1-naphthol			C04875		66272	1.0516	0.22576	UP	45808	45159	43717	44227	46206	44682	45835	49098	47013	48947	315.181	8.731		C17 H27 N O3	16	C18+	(316.1888, 8474.05)(317.193, 1845.09)	293.199
(+/-)-6-Hydroxy-3-oxo-alpha-ionol			C04166		66125	1.1858	0.50767	UP	14960	15229	18054	1	15409	16641	16190	14196	14586	15850	246.123	3.97		C13 H20 O3	15	C18+	(247.129, 4157.87)(248.1472, 1343.54)	224.141
(ｱ)-Desethylhydroxychloroquine	4298-15-1				3186	0.95844	0.79064	DOWN	29668	21007	24378	35304	25744	21092	20156	22136	25208	27019	307.146	8.259		C16 H22 Cl N3 O	16	hilic+	(308.153, 4876.23)(309.1565, 766.53)(310.1542, 56.73)	307.145
(ｱ)-Ibuprofen	15687-27-1	HMDB01925	C01588		572	0.99235	0.98772	DOWN	333332	393600	356545	373325	304093	276409	330193	369056	315054	361211	228.112	1.502		C13 H18 O2	16	C18+	(229.1191, 28806.12)(230.1237, 6393.65)	206.131
(ｱ)-Ibuprofen	15687-27-1	HMDB01925	C01588		572	1.0296	0.74841	UP	38812	39338	35551	50580	36540	27006	42928	39095	36421	41563	228.112	6.027		C13 H18 O2	16	hilic+	(229.1188, 20959.55)(230.1245, 2647.61)	206.131
(ｱ)-Ibuprofen Esi+1.7000003	15687-27-1	HMDB01925	C01588		572	1.0602	0.58635	UP	62929	53853	57639	62650	53636	49689	62442	47636	51874	64744	228.112	1.7		C13 H18 O2	16	C18+	(229.1192, 9618.58)(230.1207, 1477.37)	206.131
(ｱ)-Naringenin	67604-48-2				65507	1.3515	0.049176	UP	50154	50103	31990	46502	48307	40998	52936	67062	39863	63942	295.059	0.903		C15 H13 O5	16	C18+	(296.0663, 18559.83)(297.0698, 1749.29)	273.076
(ｱ)Fenfluramine	458-24-2		C06996		2680	1.1666	0.078767	UP	86612	80147	92384	73208	84947	71712	91433	88115	70229	99821	253.104	2.509		C12 H16 F3 N	16	C18+	(254.1115, 9403.0)(255.1173, 1157.12)	231.124
(10S)-Juvenile hormone III acid diol			C16506		64602	1.2487	0.009624	UP	38019	24188	29526	27263	32979	26528	31467	32995	30303	36551	287.21	7.256		C15 H26 O4	16	C18+	(288.2174, 9254.13)(289.22, 1542.82)	270.183
(10S)-Juvenile hormone III acid diol Esi+6.701001			C16506		64602	0.8241	0.19359	DOWN	31026	49467	41646	37765	30130	45055	46297	34347	48439	40779	287.21	6.701		C15 H26 O4	16	C18+	(288.2171, 13636.72)(289.2203, 2893.3)	270.183
(1H-Indol-4-yl)-Carbamic Acid tert-butyl ester	819850-13-0				44983	1.2857	0.047499	UP	190553	178849	159447	183106	194019	156744	261051	192479	143320	211669	231.112	4.534		C13 H15 N2 O2	16	C18+	(254.1025, 34767.83)(255.1055, 4729.72)(485.2104, 1147.53)(232.1185, 28782.41)(233.1215, 3632.02)	231.113
(1H-Indol-4-yl)-Carbamic Acid tert-butyl ester	819850-13-0				44983	1.0976	0.35648	UP	71425	66806	63172	65071	59143	48073	60334	69490	48020	68240	231.112	4.521		C13 H15 N2 O2	16	hilic+	(254.1005, 1818.96)(255.1101, 196.3)(232.1187, 2736.94)(233.1239, 513.55)	231.113
(1R,2R)-3-[(1,2-Dihydro-2-hydroxy-1-naphthalenyl)thio]-2-oxopropanoic acid			C14799		70331	0.72616	0.0010487	DOWN	70054	91492	94804	88301	68564	95368	66525	53297	93979	59848	324.066	5.572		C13 H12 O4 S	16	C18-	(323.0588, 26962.24)(324.062, 4508.87)(325.058, 1426.64)	264.046
(1R,2R)-3-[(1,2-Dihydro-2-hydroxy-1-naphthalenyl)thio]-2-oxopropanoic acid			C14799		70331	0.64916	3.75E-05	DOWN	45518	67422	69403	71560	43780	64000	40004	34565	63520	42208	324.066	0.765		C13 H12 O4 S	16	hilic-	(323.0591, 8794.57)(324.0619, 1498.93)(325.0559, 494.41)	264.046
(1R,2R)-3-[(1,2-Dihydro-2-hydroxy-1-naphthalenyl)thio]-2-oxopropanoic acid Esi-5.451001			C14799		70331	1.4287	0.0015471	UP	28650	20217	20092	21507	28411	16948	26441	22202	18020	24780	324.066	5.451		C13 H12 O4 S	16	C18-	(323.0587, 7378.39)(324.0615, 1451.47)	264.046
(1R,6R)-6-Hydroxy-2-succinylcyclohexa-2,4-diene-1-carboxylate			C05817		63986	1.1148	0.47739	UP	26576	24444	30044	24719	21730	28028	27719	24661	23166	36209	240.063	4.278		C11 H12 O6	16	C18-	(539.1394, 2181.39)(239.056, 9253.23)(240.0587, 1092.34)	240.063
(1R,6S)-6-Amino-5-oxocyclohex-2-ene-1-carboxylate			C19831		73385	0.77538	2.50E-04	DOWN	76715	96245	95738	99500	73719	92212	76178	75156	85598	72118	155.059	1.821		C7 H9 N O3	16	hilic+	(156.0658, 13571.88)(157.0692, 1184.52)	155.058
(1R,6S)-6-Amino-5-oxocyclohex-2-ene-1-carboxylate Esi+0.81299996			C19831		73385	0.80847	0.013738	DOWN	28954	32214	37251	32329	26432	30354	27734	28312	35010	27828	155.061	0.813		C7 H9 N O3	16	hilic+	(156.0659, 5582.27)(157.0686, 359.58)	155.058
(1S,2S)-3-oxo-2-pentyl-cyclopentanebutanoic acid				LMFA02010016	74961	1.6867	0.018978	UP	37630	18214	25148	25782	33330	19172	50942	26944	24565	40558	257.199	5.101		C14 H24 O3	16	C18+	(258.2066, 5579.75)(259.2094, 845.43)	240.173
(1S,2S)-3-oxo-2-pentyl-cyclopentanebutanoic acid				LMFA02010016	74961	1.207	0.20413	UP	19610	16592	20023	22102	21954	14749	27540	18060	15887	23187	257.199	4.933		C14 H24 O3	16	hilic+	(258.2066, 3254.01)(259.2098, 432.17)	240.173
(1S,3R)-3-(2,2-Dichloroethenyl)-2,2-dimethylcyclopropanecarboxylate			C19844		73392	0.91176	0.40974	DOWN	142601	166825	159646	200404	148942	186124	143899	133226	126979	151706	208.004	3.464		C8 H10 Cl2 O2	16	C18-	(206.9972, 41957.98)(208.0, 2851.87)	208.006
(1S,3R)-3-(2,2-Dichloroethenyl)-2,2-dimethylcyclopropanecarboxylate			C19844		73392	0.80128	0.017184	DOWN	94976	128422	121394	140544	95807	140799	90083	93619	103107	104894	208.005	0.812		C8 H10 Cl2 O2	16	hilic-	(475.0207, 1007.48)(206.9974, 17391.8)(208.0003, 1160.2)	208.006
(1S,3R)-3-(2,2-Dichloroethenyl)-2,2-dimethylcyclopropanecarboxylate			C19844		73392	0.70774	0.0070303	DOWN	20506	31351	29658	36575	23465	36427	23500	23428	25162	24464	208.004	0.806		C8 H10 Cl2 O2	16	hilic+	(209.0119, 4065.22)(210.0157, 287.72)(226.0379, 1990.71)(227.0431, 114.15)	208.006
(1S,3R)-3-(2,2-Dichloroethenyl)-2,2-dimethylcyclopropanecarboxylate Esi-0.95100015			C19844		73392	0.50488	0.045852	DOWN	36434	90893	85689	89544	115098	93164	25349	25299	98340	19340	208.004	0.951		C8 H10 Cl2 O2	16	hilic-	(206.9968, 10049.17)(208.0005, 464.73)	208.006
(20S,24S)-Thornasterol B				LMST01031075	84025	0.84114	0.097166	DOWN	11742	15417	15902	14939	11644	13775	13382	12156	15424	16488	463.366	5.348		C28 H46 O4	16	hilic+	(464.3731, 3013.32)(465.3765, 880.24)	446.34
(2R)-2-Hydroxy-2-methylbutanenitrile			C18796		72565	0.86313	0.46696	DOWN	321444	237485	262855	297527	227916	365475	181304	205034	191874	233537	99.0682	3.513		C5 H9 N O	16	C18+	(100.0757, 56562.54)(101.079, 3576.64)(199.1434, 720.18)	99.0684
(2R)-2-Hydroxy-2-methylbutanenitrile			C18796		72565	0.92335	0.24915	DOWN	572956	672067	620376	636234	550026	528596	578023	557210	571356	618966	99.0686	6.494		C5 H9 N O	16	hilic+	(100.0758, 104512.68)(101.0791, 5465.83)	99.0684
(2R)-2-Hydroxy-2-methylbutanenitrile Esi+1.0010002			C18796		72565	0.90679	0.35198	DOWN	88197	118794	118426	104121	92315	90017	104531	91082	97223	101280	99.0684	1.001		C5 H9 N O	16	C18+	(100.0758, 37453.18)(101.079, 2112.48)(117.1014, 2965.79)	99.0684
(2R)-2-Hydroxy-2-methylbutanenitrile Esi+1.75			C18796		72565	0.89108	0.53788	DOWN	354848	237489	268619	294083	257642	353906	180166	220806	194799	224653	99.0684	1.75		C5 H9 N O	16	hilic+	(100.0757, 80564.07)(101.0789, 4119.99)(199.1331, 161.5)	99.0684
(2R)-2-Hydroxy-2-methylbutanenitrile Esi+2.26			C18796		72565	1.3882	0.010212	UP	108272	63198	94246	80108	115967	75431	109668	104619	66931	103170	99.0683	2.26		C5 H9 N O	16	hilic+	(100.0756, 18690.86)(101.079, 1008.86)	99.0684
(2R)-2-Hydroxy-2-methylbutanenitrile Esi+2.819			C18796		72565	0.71452	0.1238	DOWN	43394	36769	52756	74803	24751	51670	48109	35668	43294	37194	99.0683	2.819		C5 H9 N O	16	hilic+	(100.0756, 7813.27)(101.0787, 313.05)	99.0684
(2R)-2-Hydroxy-2-methylbutanenitrile Esi+3.5909998			C18796		72565	1.1619	0.33223	UP	27315	23858	29440	29075	32215	24399	41490	29126	25350	26997	99.0684	3.591		C5 H9 N O	16	hilic+	(100.0755, 7365.17)(101.0777, 571.12)	99.0684
(2R)-2-Hydroxy-2-methylbutanenitrile Esi+6.14			C18796		72565	1.1512	0.14472	UP	87053	79913	78852	78670	79659	67689	101070	76945	64604	92795	99.0683	6.14		C5 H9 N O	13	hilic+	(100.0758, 16011.5)(101.0768, 390.36)(199.1443, 993.34)	99.0684
(2R)-2-Hydroxy-2-methylbutanenitrile Esi+8.68			C18796		72565	1.2379	0.079475	UP	32408	21297	21327	31351	25729	21524	25635	35230	22648	30742	99.0682	8.68		C5 H9 N O	16	hilic+	(100.0758, 4066.3)(101.0786, 203.44)(117.1025, 711.69)	99.0684
(2R,2'R)-3,3'-disulfanediylbis(2-acetamidopropanoic acid)					65468	1.3618	0.17192	UP	52292	35751	35844	18785	47271	33750	42474	29080	41805	42986	324.044	3.462		C10 H16 N2 O6 S2	16	C18-	(323.0371, 7358.03)(324.0398, 758.69)(325.0347, 607.54)	324.045
(2R,2'R)-3,3'-disulfanediylbis(2-acetamidopropanoic acid)					65468	1.3013	0.066683	UP	124247	81336	74539	103595	96748	66354	81005	115213	87746	90447	324.046	6.287		C10 H16 N2 O6 S2	16	hilic-	(323.0385, 16182.67)(324.0409, 2135.24)(325.0354, 1416.83)(383.0588, 1337.57)	324.045
(2R,2'R)-3,3'-disulfanediylbis(2-acetamidopropanoic acid) Esi-6.4130015					65468	2.0489	0.34142	UP	26965	12636	12324	15288	21207	1	18219	23149	17433	21337	370.051	6.413		C10 H16 N2 O6 S2	16	hilic-	(369.0435, 4169.71)(370.0462, 488.98)(371.0398, 451.57)	324.045
(2R,4R)-2-phenylthiazolidine-4-carboxylic acid					65469	0.95258	0.64719	DOWN	415281	490742	495385	436303	419047	488324	415684	366816	335935	395161	269.072	6.043		C10 H11 N O2 S	16	C18-	(268.0651, 157717.02)(269.0679, 19699.39)(270.0632, 6244.96)	209.051
(2R,4R)-2-phenylthiazolidine-4-carboxylic acid					65469	1.022	0.77334	UP	197041	172314	177983	202718	169893	190745	162755	158089	132850	157664	269.073	0.769		C10 H11 N O2 S	16	hilic-	(537.0353, 212.74)(268.0655, 32113.97)(269.0682, 4079.26)(270.0635, 1366.87)	209.051
(2R,4R)-2-phenylthiazolidine-4-carboxylic acid 5.218					65469	4.56E-05	9.77E-13	DOWN	1	29218	24268	18212	1	19067	1	1	25407	1	255.056	5.218		C10 H11 N O2 S	16	C18-	(254.0489, 8139.54)(255.0522, 921.96)	209.051
(2S)-2-Phospholactate			C19156		72896	1.1226	0.087519	UP	63641	58115	54314	56233	68716	59462	54805	60592	55901	54259	169.997	0.883		C3 H7 O6 P	16	hilic-	(168.9895, 11108.59)(169.9925, 227.1)	169.998
(3-Hydroxyphenyl)trimethylammonium	3483-84-9				1493	0.81288	0.025	DOWN	103131	142491	123297	141999	96895	116154	103953	102585	111635	124466	151.1	5.066		C9 H14 N O	16	hilic+	(174.0893, 693.27)(152.1071, 14662.99)(153.1076, 2271.25)(169.1318, 703.12)	152.107
(3-Hydroxyphenyl)trimethylammonium Esi+4.5530005	3483-84-9				1493	0.93419	0.62004	DOWN	19409	24953	21680	26626	17674	18685	19322	19770	18020	29385	151.101	4.553		C9 H14 N O	16	hilic+	(174.0895, 1001.22)(152.1073, 3895.46)(153.1058, 584.86)	152.107
(3-Methoxy-4-hydroxyphenyl)ethylene glycol sulfate	3415-67-6				1596	1.1979	0.19414	UP	119630	117123	143450	133293	141645	133867	191076	142040	104915	120280	264.03	4.79		C9 H12 O7 S	16	C18-	(263.0229, 52871.7)(264.0261, 5414.56)(265.0208, 2305.94)	264.03
(3-Methoxy-4-hydroxyphenyl)ethylene glycol sulfate	3415-67-6				1596	0.63837	1.11E-04	DOWN	186388	342680	328361	342224	184264	303950	199162	170937	260742	207280	264.031	0.875		C9 H12 O7 S	16	hilic-	(527.05, 150.8)(263.0236, 35897.13)(264.0266, 3426.96)(265.0224, 1461.19)	264.03
(3-Methoxy-4-hydroxyphenyl)ethylene glycol sulfate Esi-1.969	3415-67-6				1596	0.6978	0.0015521	DOWN	39207	62946	58299	59915	33872	52419	35099	34081	46440	41566	264.03	1.969		C9 H12 O7 S	16	C18-	(263.0228, 7459.71)(264.0257, 940.08)(265.0201, 597.91)	264.03
(3S,4S)-3-hydroxytetradecane-1,3,4-tricarboxylic acid			C04529	LMFA01170075	45918	1.1605	0.66105	UP	24315	18782	20163	16388	13169	13018	13181	23714	22480	25140	406.219	4.618		C17 H30 O7	16	C18-	(405.2117, 6797.67)(406.2155, 1315.93)	346.199
(5-Phenyl-1,2,4-triazol-3-yl)urea			C15383		70853	0.97458	0.88609	DOWN	26998	26140	29338	33054	25046	36878	40304	29271	44058	43038	203.081	3.068		C9 H9 N5 O	16	C18+	(226.0695, 1188.03)(204.0874, 4092.74)(205.0951, 941.34)	203.081
(5-Phenyl-1,2,4-triazol-3-yl)urea			C15383		70853	0.74978	0.0073675	DOWN	181534	268050	251368	281020	180474	248191	199238	188274	198696	210113	203.081	1.161		C9 H9 N5 O	16	hilic+	(204.088, 32890.9)(205.0917, 3040.18)	203.081
(5-Phenyl-1,2,4-triazol-3-yl)urea Esi+1.515			C15383		70853	0.8847	0.44468	DOWN	97645	141734	119404	100407	89486	86746	102918	101024	106079	115277	203.081	1.515		C9 H9 N5 O	13	hilic+	(226.0738, 237.48)(204.0869, 8030.14)(205.0942, 2133.39)(221.1155, 999.39)	203.081
(5-Phenyl-1,2,4-triazol-3-yl)urea Esi+5.787			C15383		70853	0.86655	0.17142	DOWN	12165	16020	14988	16845	11892	12717	12084	14791	12104	13665	203.08	5.787		C9 H9 N5 O	16	hilic+	(226.0715, 695.54)(204.0875, 2122.23)(205.0865, 343.77)	203.081
(6S)-dehydrovomifoliol			C02533		53371	0.39104	0.35195	DOWN	1	71949	87577	76277	31653	80638	44110	35944	69430	42143	244.107	6.13		C13 H18 O3	15	hilic+	(245.1141, 6270.13)(246.122, 1161.25)	222.126
(6S)-vitamin D2 6,19-sulfur dioxide adduct / (6S)-ergocalciferol 6,19-sulfur dioxide adduct				LMST03010035	41912	1.0723	0.30313	UP	16591	12201	14319	12971	13588	12989	14522	13342	12455	13696	482.283	5.895		C28 H44 O3 S	16	hilic+	(483.2925, 2025.77)(484.2919, 753.19)	460.301
(Ac)2-L-Lys-D-Ala			C02487		65775	0.37032	1.62E-07	DOWN	6092	13767	14664	16197	5394	13722	5341	5374	15564	5128	301.162	3.375		C13 H23 N3 O5	16	C18+	(324.1531, 1294.94)(302.1703, 4227.45)(303.1733, 1138.15)	301.164
(Ac)2-L-Lys-D-Ala			C02487		65775	0.44992	1.95E-05	DOWN	21976	47898	48279	56258	20566	45951	19570	24672	48359	27319	301.161	6.416		C13 H23 N3 O5	16	hilic+	(324.148, 3765.74)(325.1537, 679.72)(302.171, 4381.24)(303.1732, 733.44)	301.164
(E)-2-(Methoxycarbonylmethyl)butenedioate			C11515		69086	0.91673	0.45235	DOWN	143977	189497	146490	141169	149324	135219	130345	139908	138325	145873	188.032	1.998		C7 H8 O6	16	hilic+	(189.0411, 653.21)(206.0664, 23698.26)(207.069, 1883.88)	188.032
(E)-2-Butenyl-4-methyl-threonine	81135-57-1		C12029		69263	0.82834	0.74597	DOWN	19687	33023	19774	42229	38465	21151	34910	32327	65666	28737	187.121	1.357		C9 H17 N O3	16	hilic+	(188.1284, 5850.54)(189.1295, 838.11)	187.121
(E)-2-Butenyl-4-methyl-threonine Esi+1.4249998	81135-57-1		C12029		69263	0.72983	0.3675	DOWN	24279	33023	23373	42229	23125	27013	34910	32327	65666	28737	187.121	1.425		C9 H17 N O3	16	hilic+	(188.1284, 5850.54)(189.1295, 838.11)	187.121
(E)-2-Methylglutaconic acid	53358-21-7	HMDB02266			6584	1.1692	0.32945	UP	75247	60741	72545	75657	73263	64331	56928	67057	32791	63850	144.043	1.406		C6 H8 O4	16	hilic-	(143.0361, 5439.82)(144.0395, 219.07)	144.042
(E)-C-HDMAPP	933030-60-5				64798	1.5068	0.26403	UP	32723	32369	24249	23178	24932	1	14694	23128	1	16048	320.042	0.906		C6 H14 O7 P2	14	C18-	(319.0343, 12947.68)(320.0388, 1288.81)	260.022
(E)-C-HDMAPP	933030-60-5				64798	1.7001	0.0010109	UP	1488539	942277	724338	984903	1138403	664434	1103395	1306303	694338	1366857	260.024	1.638		C6 H14 O7 P2	16	hilic-	(519.0356, 5369.43)(520.0383, 815.68)(521.0348, 672.66)(259.0173, 155264.17)(260.0202, 10210.26)	260.022
(E)-C-HDMAPP Esi-1.0150001	933030-60-5				64798	0.90711	0.16653	DOWN	140042	145179	138631	167428	111119	151568	125115	126322	139564	132958	260.021	1.015		C6 H14 O7 P2	16	hilic-	(259.0138, 20213.16)(260.0206, 2206.98)	260.022
(p-Aminobenzyl)penicillin			C11749		69195	0.40326	0.0011074	DOWN	33005	39838	53535	64393	20177	59295	19438	25377	66932	19951	366.136	7.678		C16 H19 N3 O4 S	16	hilic+	(367.1437, 10240.63)(368.1454, 2096.68)(369.1446, 550.09)	349.11
(R)-(+)-2-Pyrrolidone-5-carboxylic acid	4042-36-8	HMDB00805	C02237		63632	1.1671	0.069916	UP	217835	192737	198120	206536	197950	185662	218222	245340	219753	225978	129.043	1.286		C5 H7 N O3	13	C18-	(303.0832, 4905.58)(304.0858, 649.38)(128.0359, 50494.42)(188.0567, 18344.81)	129.043
(R)-(+)-2-Pyrrolidone-5-carboxylic acid	4042-36-8	HMDB00805	C02237		63632	1.0538	0.60368	UP	152779	104434	121860	119859	140792	139083	116073	133693	154957	131627	129.042	0.902		C5 H7 N O3	16	C18+	(130.0502, 430793.72)(131.0533, 22503.29)	129.043
(R)-(+)-2-Pyrrolidone-5-carboxylic acid	4042-36-8	HMDB00805	C02237		63632	0.90011	0.49469	DOWN	839661	906231	840956	966887	928229	1201175	909845	1068722	1274022	1062512	129.043	6.875		C5 H7 N O3	16	hilic+	(152.0322, 400.18)(130.0501, 59172.8)(131.0532, 3050.78)(147.077, 166616.02)(148.0802, 9368.43)(259.093, 35340.24)(260.0964, 3928.31)	129.043
(R)-(+)-2-Pyrrolidone-5-carboxylic acid Esi+5.803001	4042-36-8	HMDB00805	C02237		63632	1.0164	0.87567	UP	59652	68432	55623	67236	59642	54159	58030	69839	62669	74861	129.043	5.803		C5 H7 N O3	16	hilic+	(130.05, 12476.48)(131.0528, 671.82)(276.1195, 420.26)	129.043
(R)-(+)-2-Pyrrolidone-5-carboxylic acid Esi+5.9359994	4042-36-8	HMDB00805	C02237		63632	1.089	0.54375	UP	182483	177392	150425	228564	160135	119648	160386	204156	160340	225735	129.043	5.936		C5 H7 N O3	16	hilic+	(130.0501, 38567.53)(131.0534, 2002.78)(147.0764, 1553.77)	129.043
(R)-2-O-Sulfolactate			C17205		71606	0.77432	0.0079083	DOWN	111758	166918	138981	186210	108396	144762	108898	115493	151907	130418	169.99	2.433		C3 H6 O6 S	16	hilic-	(168.983, 17482.22)(169.9859, 556.53)	169.988
(R)-2,3-Dihydroxypropane-1-sulfonate			C19675		73285	1.0612	0.44427	UP	117153	117957	104404	136512	108484	97164	102342	126038	116804	118461	156.011	1.959		C3 H8 O5 S	16	hilic-	(155.0037, 17400.01)(156.007, 658.82)	156.009
(R)-AMAA			C13739		69672	1.0342	0.8834	UP	201815	190927	190685	204021	200847	231153	199874	188044	121025	120879	172.049	0.909		C6 H8 N2 O4	16	C18-	(171.0416, 8792.82)(172.0447, 421.76)(217.048, 48013.21)	172.048
(R)-AMAA			C13739		69672	1.0368	0.94144	UP	305886	393840	372501	393072	263409	345937	477299	329387	302931	383042	172.049	1.677		C6 H8 N2 O4	16	hilic-	(171.0423, 70896.92)(172.0451, 4359.17)	172.048
(R)-Flurbiprofen	51543-40-9				63045	0.85141	0.087521	DOWN	14245	19961	17862	19927	16574	16097	15863	14558	18939	17460	244.09	3.237		C15 H13 F O2	16	C18+	(245.0964, 4280.7)(246.0976, 693.19)(262.1175, 773.45)	244.09
(R)-Flurbiprofen	51543-40-9				63045	0.92316	0.99917	DOWN	17011	1	9465	15288	17298	16001	16751	15458	29738	1	244.091	6.452		C15 H13 F O2	16	hilic+	(245.0957, 5434.88)(246.1015, 701.46)	244.09
(R)-Flurbiprofen Esi+3.1630006	51543-40-9				63045	0.7858	0.017152	DOWN	8478	9362	13129	10667	8759	11092	8783	8897	11657	8893	244.09	3.163		C15 H13 F O2	16	C18+	(245.0967, 3453.56)(246.0999, 979.2)	244.09
(R)-Lactate	10326-41-7		C00256		63226	1.2402	0.8616	UP	4928250	3264512	3310086	3272524	4155494	5127735	4627940	4146793	997046	691271	90.0321	0.946		C3 H6 O3	16	C18-	(179.0571, 191468.33)(180.0601, 12455.1)(225.0617, 54274.78)(226.0653, 4293.86)(89.0253, 29099.44)(90.029, 754.73)(149.0462, 28030.69)(135.031, 354832.16)(215.034, 380860.47)(216.0368, 21414.2)	90.0317
(R)-Lactate	10326-41-7		C00256		63226	0.84677	0.28565	DOWN	8252969	10951059	8781962	6424254	6498148	7139133	7010735	5330050	8062272	6017855	90.0323	2.492		C3 H6 O3	16	hilic-	(179.0573, 488642.6)(180.0594, 38240.63)(225.0635, 167083.78)(226.0668, 11281.87)(89.0251, 97740.0)(90.0284, 3006.32)(149.0466, 9954.93)	90.0317
(R)-Lactate Esi-0.87600017	10326-41-7		C00256		63226	1.4117	0.46276	UP	751932	227642	1180382	395751	1647791	1695042	1687496	490013	321394	503500	90.0319	0.876		C3 H6 O3	16	C18-	(179.0569, 108735.13)(225.0618, 71391.65)(226.0656, 5287.14)(89.025, 25572.4)(149.0461, 4340.6)(215.034, 380860.47)(216.0368, 21414.2)	90.0317
(R)-Lactate Esi-1.2840002	10326-41-7		C00256		63226	0.96376	0.90455	DOWN	381682	190680	261236	261123	305303	387506	162296	265847	357766	215719	90.0324	1.284		C3 H6 O3	16	C18-	(89.0248, 189970.73)(90.0279, 6424.16)(135.0315, 1605.12)	90.0317
(R)-Lactate Esi-1.861	10326-41-7		C00256		63226	1.3848	0.12519	UP	1264867	1137631	1121742	555868	1111766	1104429	1032729	1208367	550731	1231885	90.0321	1.861		C3 H6 O3	16	hilic-	(179.0571, 74625.37)(180.0606, 4429.54)(225.0628, 12116.47)(226.0666, 1122.92)(227.0638, 246.1)(89.0248, 22746.07)(90.0282, 522.27)(149.0463, 7228.69)	90.0317
(R)-Lactate Esi-2.4220004	10326-41-7		C00256		63226	0.81845	0.70952	DOWN	5433020	10936378	8781962	3661508	4993759	4592688	4551652	4636080	3852443	4799140	90.0326	2.422		C3 H6 O3	16	hilic-	(179.0585, 389743.8)(180.0611, 1859.47)(181.0624, 1273.14)(225.0634, 160775.67)(226.0666, 10398.15)(89.0253, 83298.66)(90.0287, 2595.09)(149.0473, 7952.21)	90.0317
(R)-Malate	636-61-3		C00497		63263	1.1977	0.020986	UP	3027051	3332995	2985362	2972395	3302176	2645225	3519840	3142227	2840540	3689379	134.023	1.12		C4 H6 O5	16	C18-	(133.0152, 772947.06)(134.0181, 29261.61)	134.022
(R)-Malate	636-61-3		C00497		63263	0.81678	0.036611	DOWN	96280	127173	142092	147756	109442	127713	126178	116117	139316	125392	151.048	3.251		C4 H6 O5	16	hilic+	(152.0556, 21766.8)(153.06, 637.22)	134.022
(R)-Malate Esi+5.807999	636-61-3		C00497		63263	1.2645	0.015765	UP	42475	27610	27154	35053	38288	32642	41228	40233	36682	44645	134.022	5.808		C4 H6 O5	16	hilic+	(135.0287, 771.03)(152.0553, 5091.03)(153.0585, 237.79)	134.022
(R)(-)-Allantoin			C02348		63395	0.95727	0.41257	DOWN	3486517	4091599	4134849	4170933	3374196	3941687	3636297	3434657	3318959	3782583	158.045	0.956		C4 H6 N4 O3	16	C18-	(315.0845, 10122.48)(316.0839, 1702.95)(193.015, 2378.08)(157.0377, 1157788.0)(158.0402, 52534.3)	158.044
(R)(-)-Allantoin			C02348		63395	1.0283	0.33084	UP	29328880	30428752	30320828	30054604	27669096	29003660	28535916	27616828	26611494	28929880	158.046	1.706		C4 H6 N4 O3	16	hilic-	(315.0815, 12925.57)(316.0848, 1566.84)(317.0862, 451.57)(157.0378, 1104467.9)(158.0403, 50020.86)	158.044
(R)(-)-Allantoin			C02348		63395	0.91881	0.15444	DOWN	689315	832048	791683	795548	670513	752046	733290	680411	694300	765945	158.045	0.961		C4 H6 N4 O3	16	C18+	(181.0335, 5108.59)(159.0521, 218898.5)(160.0544, 11743.54)(317.0959, 1974.27)	158.044
(R)(-)-Allantoin			C02348		63395	0.89838	0.052977	DOWN	3415566	3876473	4000365	4265691	3512704	3966701	3668743	3521698	3454336	3929460	158.045	1.708		C4 H6 N4 O3	16	hilic+	(181.0336, 2580.61)(339.0782, 384.87)(159.0518, 529928.94)(160.0541, 25115.52)(176.0789, 1111.94)(334.1374, 652.71)(317.0954, 27744.92)(318.0972, 3241.3)(319.0989, 453.18)	158.044
(R,S)-Nicotine	22083-74-5		C16150		63872	1.2193	0.24674	UP	147249	154532	152686	114785	132133	102563	179122	140463	83887	165316	179.143	5.921		C10 H14 N2	16	hilic+	(180.1499, 23016.99)(181.1527, 2616.92)	162.116
(R,S)-Nicotine Esi+5.944	22083-74-5		C16150		63872	40797	5.99E-14	UP	36613	1	1	1	46843	1	40267	44934	1	40865	162.115	5.944		C10 H14 N2	16	hilic+	(163.1221, 1153.97)(342.2635, 2607.55)(343.2666, 493.93)	162.116
(S)-2-Hydroxypropyl-CoM			C11498		69073	0.43665	0.0015771	DOWN	13106	27033	31255	50846	17145	28026	12179	17189	35866	11536	200.019	1.301		C5 H12 O4 S2	16	hilic-	(199.0119, 6121.45)(200.015, 338.14)(245.0167, 1138.29)	200.018
(S)-5-Oxo-2,5-dihydrofuran-2-acetate			C14610		70200	0.62813	6.45E-05	DOWN	109943	196076	176096	212325	119916	200060	117522	119549	204961	120413	142.027	3.259		C6 H6 O4	16	hilic-	(141.0202, 20328.62)(142.0208, 1681.64)(201.0401, 173.91)	142.027
(S)-ACPA			C13673		69626	1.0527	0.67622	UP	39199	34725	34089	34916	32448	33435	30999	36137	29655	26642	260.065	1.171		C8 H10 N2 O5	16	C18-	(259.0576, 12271.57)(260.0605, 1151.82)	214.059
(S)-ATPA			C13733		69667	1.3283	0.032346	UP	72822	62611	61886	44593	57192	40096	62298	59532	46522	68007	228.113	2.473		C10 H16 N2 O4	16	hilic-	(227.1054, 7992.19)(228.107, 703.95)	228.111
(S)-ATPA			C13733		69667	0.46769	0.00175	DOWN	167025	280905	357928	478838	159428	403469	209743	135080	361816	204016	228.111	1.137		C10 H16 N2 O4	16	C18+	(229.119, 103036.29)(230.1216, 11462.35)	228.111
(S)-ATPA			C13733		69667	0.67842	0.12134	DOWN	136254	138578	187344	354962	131567	236660	190158	142055	222537	186578	228.112	7.828		C10 H16 N2 O4	16	hilic+	(229.119, 29387.84)(230.1214, 4146.59)	228.111
(S)-ATPA Esi+1.9820002			C13733		69667	1.1103	0.41911	UP	112564	110320	113559	119715	100188	83442	99451	130101	97251	138930	228.111	1.982		C10 H16 N2 O4	16	C18+	(229.1184, 14538.8)(230.1204, 1591.19)	228.111
(S)-ATPA Esi+3.8870008			C13733		69667	1.1206	0.37336	UP	10340	11143	12486	9421	10288	7448	11326	11862	9490	12060	228.111	3.887		C10 H16 N2 O4	16	C18+	(229.1189, 4243.23)(230.1189, 1134.13)	228.111
(S)-ATPA Esi+4.013			C13733		69667	1.617	0.18528	UP	30902	27057	13241	34823	57775	27101	61740	58163	49736	35788	228.111	4.013		C10 H16 N2 O4	13	C18+	(251.1011, 1353.43)(229.1186, 4321.1)(230.1193, 938.8)	228.111
(S)-ATPA Esi+6.085999			C13733		69667	0.90228	0.44224	DOWN	115029	145362	120024	150688	102316	97061	100966	128118	113324	134028	228.112	6.086		C10 H16 N2 O4	16	hilic+	(229.1187, 37130.05)(230.1221, 4478.23)(231.128, 639.4)	228.111
(S)-ATPA Esi+7.960999			C13733		69667	0.95315	0.48606	DOWN	33713	53439	54561	84110	165174	57134	32193	20403	43842	30869	228.113	7.961		C10 H16 N2 O4	16	hilic+	(229.1202, 11401.58)(230.1246, 1432.11)(246.1445, 245.9)	228.111
(S)-beta-Methylindolepyruvate			C03914		66077	1.1414	0.42213	UP	51278	14838	13066	57417	50292	86739	27308	39480	18188	39580	263.078	1.01		C12 H11 N O3	16	hilic-	(525.1466, 3222.63)(526.1487, 631.73)(262.0705, 10269.6)(263.07, 1343.14)	217.074
(S)-Lisofylline	100324-80-9				45572	0.84557	0.25754	DOWN	20623	19945	21813	20967	18146	27583	18197	17904	16071	14768	297.18	0.786		C13 H20 N4 O3	16	C18+	(298.1892, 6818.79)(299.1922, 1188.49)	280.154
(S)-N-[3-(3,4-Methylenedioxyphenyl)-2-(acetylthio)methyl-1-oxoprolyl]-(S)-alanine benzyl ester			C01316		65582	1.8116	0.21492	UP	15868	12053	1	17059	15065	13449	13244	13051	1	14529	560.184	6.254		C25 H28 N2 O7 S	16	hilic-	(559.1776, 2590.05)(560.1798, 606.23)	500.162
(S)-Piperazine-2-carboxamide			C19782		73356	1.4408	0.0032446	UP	257651	127768	146463	166508	213170	125508	202668	191034	150570	197217	129.09	4.932		C5 H11 N3 O	16	hilic+	(130.0977, 41772.32)(131.1007, 2262.75)	129.09
(S)-Piperazine-2-carboxamide Esi+5.1080008			C19782		73356	1.0624	0.37982	UP	86568	73059	74911	80562	73700	61935	77494	69833	62819	78176	129.091	5.108		C5 H11 N3 O	16	hilic+	(130.098, 11577.34)(131.1007, 627.7)	129.09
(S)-Piperidine-2-carboxamide			C19809		73373	1.0015	0.94099	UP	282599	285479	260912	284859	245077	246956	248215	238111	185337	286816	128.095	5.614		C6 H12 N2 O	16	hilic+	(129.1023, 55263.69)(130.1055, 3833.03)	128.095
(Z)-4-(2-Hydroxy-5-sulfonatophenyl)-2-oxo-3-butenoate			C16198		71141	7.37E-05	0.01217	DOWN	1	22451	18016	17401	1	15199	1	1	1	1	332.02	1.312		C10 H8 O7 S	16	hilic-	(331.0134, 2256.56)(332.0166, 160.37)	271.999
?-Alanyl-L-lysine			C05341		63570	0.83115	0.0040662	DOWN	62673	78647	80505	81892	67106	80071	66648	69259	72863	70782	217.143	4.768		C9 H19 N3 O3	16	hilic+	(218.1501, 11520.23)(219.1505, 1603.09)(220.1512, 43.59)	217.143
?-Alanyl-L-lysine Esi+6.696999			C05341		63570	1.0388	0.51988	UP	12228	17566	15761	16259	13128	1	15648	11492	12748	13922	217.143	6.697		C9 H19 N3 O3	16	hilic+	(218.1499, 3525.36)(219.1509, 508.51)	217.143
?-Aminopropionitrile	151-18-8	HMDB04101	C05670		7017	0.72966	0.0040801	DOWN	78631	122304	106756	101560	70923	95964	82272	70904	92871	75192	87.0799	1.163		C3 H6 N2	16	C18+	(88.087, 37951.69)(89.0901, 1417.18)	70.0531
?-Aminopropionitrile	151-18-8	HMDB04101	C05670		7017	0.62382	0.017763	DOWN	145359	307383	255749	244371	206568	227576	151498	128268	181809	148107	87.0795	4.851		C3 H6 N2	16	hilic+	(88.0871, 88092.39)(89.0899, 3300.54)	70.0531
?-Aminopropionitrile Esi+4.907	151-18-8	HMDB04101	C05670		7017	0.85804	0.34322	DOWN	79548	109381	85735	101674	84421	73016	80042	86127	120435	103265	87.0796	4.907		C3 H6 N2	16	hilic+	(88.0869, 35415.95)(89.0895, 1317.14)	70.0531
?-Dihydrorotenone	12379-65-6				43617	1.1315	0.096566	UP	34973	27668	26694	32958	27186	26114	31548	31134	24819	35835	396.158	7.753		C23 H24 O6	16	hilic+	(397.1656, 3930.28)(398.1689, 866.98)(399.1645, 115.86)	396.157
?-Glutamyl-?-aminobutyraldehyde			C15700		63481	0.82516	0.028617	DOWN	493786	588398	707893	730557	478491	661858	488761	532434	544272	518020	216.111	2.223		C9 H16 N2 O4	16	C18-	(431.2134, 1919.31)(215.1041, 80945.45)(216.107, 7110.28)(217.1087, 769.86)	216.111
?-Glutamyl-?-aminobutyraldehyde			C15700		63481	0.70074	4.21E-05	DOWN	442172	642139	725240	662815	447312	680231	435692	431690	622874	450657	216.112	5.919		C9 H16 N2 O4	16	hilic-	(431.2143, 4685.02)(432.2175, 931.42)(215.1048, 126648.47)(216.1077, 11375.87)(217.1093, 1274.16)(275.1255, 569.06)(276.1274, 148.92)	216.111
?-Glutamyl-?-aminobutyraldehyde			C15700		63481	0.69666	0.001895	DOWN	3069423	4989575	4881807	4996822	2912545	4524992	3323183	3181908	4012240	3758480	216.11	2.223		C9 H16 N2 O4	16	C18+	(239.0984, 53538.27)(240.102, 5766.28)(455.21, 13186.71)(456.2126, 2831.26)(217.1169, 549386.1)(218.1198, 52682.67)(219.1218, 6305.92)(433.2276, 3139.02)(434.2326, 1168.72)	216.111
?-Glutamyl-?-aminobutyraldehyde			C15700		63481	0.72656	2.93E-05	DOWN	4685611	6518851	6348135	6678288	4724664	6265904	4537073	4627289	5752960	5002466	216.112	5.92		C9 H16 N2 O4	16	hilic+	(239.1014, 247948.86)(240.1045, 24180.6)(241.1065, 2934.35)(455.2129, 128725.25)(456.215, 25924.48)(457.2158, 4495.77)(458.2208, 493.02)(217.1193, 858708.44)(218.1229, 77668.63)(219.124, 9086.68)(220.1261, 1106.99)(433.2299, 8990.03)(434.2346, 2107.13)(435.2361, 441.86)	216.111
?-Glutamyl-?-aminobutyraldehyde Esi-2.931			C15700		63481	0.86738	0.089154	DOWN	130418	165482	188563	189909	146233	178404	131423	147555	142564	150037	216.111	2.931		C9 H16 N2 O4	16	C18-	(215.1039, 26620.13)(216.107, 2436.34)	216.111
?-Glutamyl-?-aminobutyraldehyde Esi-3.0919995			C15700		63481	1.1331	0.12222	UP	101369	90491	108785	97196	100468	86195	90268	109675	86378	98817	216.111	3.092		C9 H16 N2 O4	16	C18-	(215.1038, 20736.6)(216.1064, 2217.34)	216.111
?-Glutamyl-?-aminobutyraldehyde Esi-3.1930006			C15700		63481	1.1128	0.2177	UP	126769	117167	117094	117473	124199	102489	102593	131336	116498	113930	216.111	3.193		C9 H16 N2 O4	16	C18-	(215.1037, 24475.82)(216.1052, 2626.14)	216.111
?-Glutamyl-?-aminobutyraldehyde Esi-5.787			C15700		63481	1.0361	0.57699	UP	101522	97338	105531	101708	93259	85197	83502	97610	99728	102879	216.112	5.787		C9 H16 N2 O4	16	hilic-	(215.1046, 21337.75)(216.1078, 2219.55)(217.1086, 251.58)	216.111
?-Glutamyl-?-aminobutyraldehyde Esi+2.9350002			C15700		63481	0.65688	2.28E-04	DOWN	1697584	2911903	3040648	2517318	1766098	2687025	1811730	1848236	2550861	1853244	216.112	2.935		C9 H16 N2 O4	16	C18+	(239.1007, 45728.73)(240.104, 4733.74)(241.1076, 530.02)(455.212, 16270.06)(456.2146, 3776.16)(217.1192, 329287.56)(218.1241, 25886.75)	216.111
?-Glutamyl-?-aminobutyraldehyde Esi+3.0880003			C15700		63481	0.87588	0.51305	DOWN	862082	1109499	1117058	638741	814275	897007	838102	955525	1034269	731169	216.112	3.088		C9 H16 N2 O4	16	C18+	(239.1008, 39927.58)(240.1037, 4583.79)(455.2116, 3502.26)(456.211, 2095.22)(217.1189, 158715.34)(218.1219, 15150.36)(219.1297, 2287.46)(433.2309, 1093.94)	216.111
?-Glutamyl-?-aminobutyraldehyde Esi+3.1899998			C15700		63481	0.93108	0.3868	DOWN	994929	1186848	1034114	947292	910602	919250	834742	968821	971918	998526	216.112	3.19		C9 H16 N2 O4	16	C18+	(239.1008, 37165.36)(240.1037, 2703.78)(455.2129, 3125.19)(456.2138, 1132.71)(217.1191, 147338.19)(218.1218, 14696.17)(219.1252, 2190.71)(433.2305, 761.93)	216.111
?-Glutamyl-?-aminobutyraldehyde Esi+3.3339999			C15700		63481	0.78083	0.0079853	DOWN	91122	118028	102459	135692	79419	109203	87645	92499	104990	93432	216.112	3.334		C9 H16 N2 O4	16	C18+	(239.102, 2273.13)(217.1185, 13437.81)(218.1222, 1426.47)	216.111
?-Glutamyl-?-aminobutyraldehyde Esi+5.787			C15700		63481	0.82137	0.089702	DOWN	644834	940272	797822	743288	665556	705018	566415	726066	775700	753705	216.112	5.787		C9 H16 N2 O4	16	hilic+	(239.1009, 22421.31)(240.1032, 2209.58)(455.2121, 1730.92)(456.2099, 446.34)(217.1196, 146037.75)(218.1221, 14807.18)(219.1273, 1960.53)(433.2344, 483.99)	216.111
?-Glutamyl-?-aminopropiononitrile			C06114		63620	0.69196	2.75E-04	DOWN	37748	51707	54821	51496	37379	52453	40451	36163	53113	35928	199.096	5.633		C8 H13 N3 O3	16	hilic+	(222.087, 139.29)(200.1034, 10965.03)(201.1084, 1139.69)	199.096
?-Glutamyl-?-aminopropiononitrile Esi+6.2099996			C06114		63620	1.3793	0.64522	UP	15134	19738	1	1	16446	13633	17511	16255	12182	1	199.096	6.21		C8 H13 N3 O3	14	hilic+	(222.0799, 265.55)(200.1035, 2510.54)(201.1049, 265.92)	199.096
?-Glutamyl-?-cyanoalanine			C05711		63617	1.6118	0.0052554	UP	372582	258499	192245	267300	294569	246967	309947	362295	214663	449619	243.087	0.906		C9 H13 N3 O5	16	C18-	(242.0802, 41676.96)(243.0831, 3204.63)(302.1013, 80718.6)(303.104, 7562.45)	243.085
?-Glutamyl-?-cyanoalanine			C05711		63617	0.88639	0.27168	DOWN	155125	130264	150346	161473	131476	179625	122389	122037	145177	114167	243.086	3.777		C9 H13 N3 O5	16	hilic-	(242.0789, 19381.32)(243.082, 2182.28)(244.0839, 179.7)(288.0845, 5964.05)(289.0872, 629.1)	243.085
?-Glutamyl-?-cyanoalanine			C05711		63617	1.0925	0.33859	UP	949274	613977	671474	888898	780957	890341	871088	851582	748126	819692	243.086	3.798		C9 H13 N3 O5	16	hilic+	(244.0937, 124968.75)(245.0967, 12882.95)(246.1007, 2941.14)	243.085
?-PHENYL-gamma-Aminobutyric Acid	1078-21-3				73557	1.3768	0.15565	UP	17894	22221	21451	18523	22630	16529	27277	29894	11449	29675	179.095	4.718		C10 H13 N O2	16	hilic+	(180.1023, 5463.23)(181.1024, 974.29)(197.1261, 922.34)	179.095
?-Rhodomycinone	21288-60-8		C12425		63792	2.5902	0.097447	UP	13242	12421	1	11479	11118	1	11284	14429	1	12000	428.112	7.463		C22 H20 O9	16	hilic+	(429.1194, 2218.37)(430.1237, 316.31)	428.111
?-Thiophenecarboxylic acid	527-72-0				2193	1.0181	0.92285	UP	470861	440777	411520	418480	363702	343199	302254	367722	371431	402665	127.996	1.787		C5 H4 O2 S	16	hilic-	(315.0043, 84.33)(126.9884, 32597.31)(127.992, 695.36)	127.993
?-vinyl acrylic acid				LMFA01030099	34777	0.63322	6.90E-04	DOWN	63945	115005	110313	134365	79591	129979	75937	77461	127870	72781	98.037	3.261		C5 H6 O2	16	hilic-	(97.0296, 12758.71)(98.0326, 743.18)	98.0368
?methasone valerate	2152-44-5				3937	19384	1.11E-08	UP	34002	1	1	1	27177	1	6701	13952	1	9696	536.279	8.084		C27 H37 F O6	16	C18-	(535.2722, 9291.12)(536.2756, 2882.48)	476.257
1-(2-hydroxyethyl)-1-methylguanidine	50648-53-8				84951	0.60655	0.4216	DOWN	1	39715	39367	40020	24804	37532	37821	22700	31348	30674	117.09	5.195		C4 H11 N3 O	15	hilic+	(118.0973, 6798.97)(119.0993, 312.56)	117.09
1-(2,4-Dichlorophenyl)-2-(1-imidazolyl)ethanol	24155-42-8				1286	0.65642	0.0036136	DOWN	76847	100290	118097	91706	73264	113753	63409	56692	99324	55907	316.037	5.919		C11 H10 Cl2 N2 O	16	hilic-	(315.0294, 21228.92)(316.0312, 4268.94)	256.017
1-(3-Aminopropyl)-4-aminobutanal		HMDB12135			62806	1.4684	0.0061588	UP	40711	31443	33963	32006	40915	26047	45668	41745	22436	44129	144.126	1.558		C7 H16 N2 O	16	C18+	(145.1334, 8253.67)(146.1361, 412.86)	144.126
1-(3-Aminopropyl)-4-aminobutanal		HMDB12135			62806	1.4924	0.0040662	UP	375395	249449	245886	247590	329510	220829	376170	333764	171857	325545	144.126	6.154		C7 H16 N2 O	16	hilic+	(167.1154, 111.82)(145.1338, 69045.64)(146.137, 5527.29)(147.1387, 285.15)	144.126
1-(3-Aminopropyl)-4-aminobutanal Esi+8.366999		HMDB12135			62806	0.91136	0.36077	DOWN	62905	52523	57990	65453	44348	49179	58218	48726	62257	55287	144.126	8.367		C7 H16 N2 O	16	hilic+	(145.1338, 8993.71)(146.1364, 671.54)	144.126
1-(3-Pyridinyl)-1,4-butanediol	76014-83-0		C19582		73244	0.8284	0.23044	DOWN	154974	161447	171880	237376	177974	233067	131245	175481	142475	161628	184.122	2.89		C9 H13 N O2	16	hilic+	(185.1288, 36156.61)(186.1319, 3560.99)	167.095
1-(3-Pyridinyl)-1,4-butanediol Esi+10.208002	76014-83-0		C19582		73244	0.99263	0.99609	DOWN	101628	59388	81520	107233	81961	94893	82618	117444	107908	75123	184.121	10.208		C9 H13 N O2	16	hilic+	(185.1289, 7351.22)(186.1338, 77.21)(369.2496, 5845.34)(370.2524, 1186.12)(371.255, 106.51)	167.095
1-(3-Pyridinyl)-1,4-butanediol Esi+5.588	76014-83-0		C19582		73244	1.0374	0.67866	UP	24612	21482	20111	21529	18880	17626	23620	21828	24205	23274	184.121	5.588		C9 H13 N O2	16	hilic+	(185.1287, 3588.42)(186.1312, 355.29)	167.095
1-(4-Methoxyphenyl)-3-(4-morpholinyl)-1-propanone			C15032		70526	0.92193	0.47777	DOWN	73129	85276	74914	94796	63899	62464	66330	78590	68244	82923	249.138	5.845		C14 H19 N O3	16	hilic+	(272.128, 9879.4)(273.1274, 572.59)(250.1444, 1472.74)(251.1428, 442.79)	249.137
1-(5-Hydroxy-2-pyrimidinyl)piperazine	55745-85-2				1453	0.54876	0.401	DOWN	1	20811	15797	17323	10623	15452	11233	10758	13685	13890	180.103	4.278		C8 H12 N4 O	16	hilic+	(181.1087, 3742.89)(182.113, 326.97)	180.101
1-(5-Ketohexyl)-3-methylxanthine	38975-46-1				1769	0.27237	0.12975	DOWN	1	21740	24710	15972	1	15080	19267	1	1	1	310.125	2.2		C12 H16 N4 O3	15	hilic-	(309.1202, 2089.59)(310.1177, 661.23)	264.122
1-(beta-D-Ribofuranosyl)-1,4-dihydronicotinamide		HMDB11648	C15497		62397	0.77472	0.10137	DOWN	544514	406955	656450	582533	451115	585405	466260	427409	673322	429575	256.107	3.026		C11 H16 N2 O5	16	hilic+	(257.1139, 84718.98)(258.1169, 10053.23)(259.1243, 2417.46)(513.2182, 523.05)	256.106
1-(Indol-3-yl)propanol 3-phosphate	40716-80-1		C04229		66142	1.0947	0.17485	UP	41358	30452	33190	36555	38001	38965	41137	39225	35777	37052	255.068	2.421		C11 H14 N O4 P	16	hilic+	(256.0756, 4946.25)(257.0792, 533.74)(258.0726, 177.82)	255.066
1-amino-3,3-diethoxypropane					85016	1.0658	0.51119	UP	205287	179689	187744	173994	151039	136377	181910	181184	167255	180806	147.126	1.067		C7 H17 N O2	16	C18+	(148.1336, 54944.56)(149.1365, 4270.17)	147.126
1-amino-3,3-diethoxypropane					85016	1.029	0.6473	UP	865532	793913	794937	829659	711907	646539	796882	793416	698922	815434	147.126	6.135		C7 H17 N O2	16	hilic+	(148.1338, 144864.48)(149.1368, 11129.46)(150.1385, 846.6)	147.126
1-Aminocyclohexanecarboxylic acid	2756-85-6	HMDB02279			6589	1.9871	9.83E-04	UP	2902937	1103296	1100928	1623423	2793812	1802060	2486966	2716894	1130253	2858356	143.095	7.957		C7 H13 N O2	16	hilic+	(144.1025, 476932.38)(145.1054, 33328.15)(146.1098, 2574.21)	143.095
1-Aminocyclohexanecarboxylic acid Esi+6.011001	2756-85-6	HMDB02279			6589	0.98463	0.9968	DOWN	38804	1	40316	39636	1	45271	45956	46939	42750	38153	143.095	6.011		C7 H13 N O2	14	hilic+	(144.1023, 6358.68)(145.1006, 1547.49)	143.095
1-Aminocyclohexanecarboxylic acid Esi+6.487	2756-85-6	HMDB02279			6589	1.1177	0.0055358	UP	880707	712393	739874	811582	870890	781146	874460	878445	787236	897881	143.095	6.487		C7 H13 N O2	13	hilic+	(144.1024, 135916.36)(145.1053, 9842.85)	143.095
1-Aminocyclohexanecarboxylic acid Esi+7.654	2756-85-6	HMDB02279			6589	1.7161	0.16482	UP	127592	72542	124716	101878	123453	82458	123241	342155	138968	202470	143.095	7.654		C7 H13 N O2	16	hilic+	(144.1022, 23406.81)(145.1052, 1756.46)	143.095
1-Caffeoyl-beta-D-glucose	14364-08-0		C10433		68323	0.86905	0.47739	DOWN	12898	21364	14068	11236	9206	12629	11983	11865	12063	12285	342.094	4.381		C15 H18 O9	16	C18-	(341.087, 6194.22)(342.0907, 1043.06)(401.1083, 866.36)	342.095
1-Chloro-2-(chlorophenylmethyl)benzene	56961-47-8		C14611		70201	0.99451	0.93048	DOWN	78051	106369	106887	82808	76532	68803	91496	79234	57510	92733	253.041	3.905		C13 H10 Cl2	16	C18+	(254.0487, 26106.9)(255.0518, 3325.51)(256.0485, 1225.86)	236.016
1-Chloro-2-(chlorophenylmethyl)benzene	56961-47-8		C14611		70201	0.84098	0.40797	DOWN	86471	125833	131793	101501	81180	81096	95394	80750	72650	100548	253.042	1.037		C13 H10 Cl2	16	hilic+	(254.0486, 22558.31)(255.056, 3885.93)(256.0469, 975.15)	236.016
1-Epideacetylbowdensine			C12169		69339	1.5082	0.13338	UP	67078	41372	29490	87101	93577	65429	75327	92052	80305	105942	407.161	2.136		C19 H23 N O6	16	hilic-	(406.1532, 14936.1)(407.1569, 2510.86)(408.1556, 676.79)	361.152
1-Ethyl-2-benzimidazolinone	10045-45-1		C13840		69727	1.1783	0.33117	UP	22750	28294	23972	21958	25458	20504	29583	24597	13572	28703	162.079	4.867		C9 H10 N2 O	16	hilic+	(163.0862, 2274.61)(164.0898, 228.67)	162.079
1-Ethyl-2-benzimidazolinone Esi+5.273	10045-45-1		C13840		69727	0.82454	0.093796	DOWN	37968	41197	40702	40091	28420	30358	29467	29925	32035	30817	162.079	5.273		C9 H10 N2 O	16	hilic+	(163.0866, 2757.17)(164.0912, 551.06)(325.1723, 503.18)	162.079
1-Ethylcarbamyl-4-methylpiperazine	7401-05-0				2006	25.541	0.0065175	UP	39532	1	7097	1	30515	1	36861	37282	1	36373	171.137	3.026		C8 H17 N3 O	14	C18+	(172.1447, 9889.36)(173.1475, 952.14)	171.137
1-Ethylcarbamyl-4-methylpiperazine	7401-05-0				2006	8.0657	0.054091	UP	33968	9671	1	10455	29409	1	33067	30976	1	34784	171.137	6.593		C8 H17 N3 O	16	hilic+	(172.1446, 6992.14)(173.1477, 505.02)	171.137
1-Fluorocyclohexadiene-cis,cis-1,2-diol			C16484		71225	0.62723	0.43081	DOWN	26091	31755	24414	25207	21997	28287	23220	21734	34765	1	130.042	2.671		C6 H7 F O2	16	hilic+	(131.0492, 2772.08)(132.0539, 145.21)(278.1151, 1342.98)	130.043
1-Guanidino-1-deoxy-scyllo-inositol			C04280		64555	0.94478	0.77398	DOWN	41450	28603	51231	44304	43565	36459	27398	43355	41491	40652	238.129	2.979		C7 H15 N3 O5	16	hilic+	(239.1343, 4203.31)(240.1313, 1086.81)	221.101
1-Hydroxy-2-aminoethylphosphonate			C05678		63604	1.0508	0.18552	UP	283354	284252	281126	279776	258170	269397	264981	259637	238255	274872	141.018	1.706		C2 H8 N O4 P	16	hilic-	(140.0109, 28528.82)(141.0144, 1260.83)	141.019
1-Hydroxy-2-aminoethylphosphonate Esi-1.33			C05678		63604	1.3681	0.61899	UP	39438	31883	31923	1	34151	33661	25765	27739	1	1	141.018	1.33		C2 H8 N O4 P	10	hilic-	(140.0106, 5021.44)(141.0153, 152.29)	141.019
1-Hydroxy-2-aminoethylphosphonate Esi-1.4939997			C05678		63604	1.0599	0.68192	UP	58229	45759	41326	50990	50022	42393	35956	39540	40026	37381	141.019	1.494		C2 H8 N O4 P	14	hilic-	(341.0471, 216.17)(140.0119, 6324.55)(141.018, 287.84)	141.019
1-Hydroxyalprazolam	37115-43-8				931	0.694	0.017158	DOWN	99462	164351	155721	137349	92682	111835	98294	122587	164852	96222	324.079	4.476		C17 H13 Cl N4 O	16	C18+	(347.0678, 2560.31)(325.086, 44006.61)(326.0886, 6913.32)(327.0873, 2684.62)	324.078
1-Hydroxyalprazolam	37115-43-8				931	0.6596	0.012373	DOWN	70100	126300	108041	107699	66767	76782	64656	80554	105292	73877	324.078	4.983		C17 H13 Cl N4 O	16	hilic+	(347.0681, 7683.94)(348.0706, 1151.07)(349.0674, 395.12)(671.1467, 272.36)(325.0854, 10858.0)(326.09, 1729.53)(327.0853, 599.89)	324.078
1-Hydroxyalprazolam Esi+4.411	37115-43-8				931	0.597	0.0027204	DOWN	67719	129868	114617	87287	64210	104736	66941	74978	128919	63682	324.079	4.411		C17 H13 Cl N4 O	16	C18+	(347.0673, 4941.79)(348.0718, 846.71)(671.1463, 658.25)(325.0858, 30777.32)(326.0895, 4868.66)	324.078
1-Hydroxyalprazolam Esi+4.8909993	37115-43-8				931	0.59135	0.010356	DOWN	26461	47513	39538	29737	25349	39780	21716	27917	45250	22030	324.078	4.891		C17 H13 Cl N4 O	16	hilic+	(347.0669, 633.65)(325.0854, 8227.31)(326.0884, 1320.06)(327.0857, 260.77)	324.078
1-Hydroxyhexane-1,2,6-tricarboxylate			C16600		71256	0.58121	2.84E-04	DOWN	69018	117574	121096	117051	54671	123345	59855	61452	88703	66209	280.08	2.507		C9 H14 O7	16	hilic-	(279.0741, 11203.93)(280.0767, 2296.35)(281.0742, 945.86)	234.074
1-Hydroxypentane-1,2,5-tricarboxylate			C16597		71254	1.1418	0.49347	UP	22239	1	15815	20738	21255	26381	15833	26791	27123	19292	242.042	5.64		C8 H12 O7	16	hilic+	(243.0498, 5380.15)(244.055, 299.94)	220.058
1-Hydroxytacrine glucuronide					2621	0.74798	0.0015005	DOWN	14855	20486	24457	21238	17081	21592	16541	14518	21434	14122	436.147	5.051		C19 H22 N2 O7	16	C18-	(435.1398, 6747.42)(436.1433, 1474.47)	390.143
1-L-Leucyl-L-Proline					4134	0.69343	0.95126	DOWN	13076	17335	14882	14920	9268	11567	9554	1	1	10023	228.148	6.593		C11 H20 N2 O3	15	hilic+	(229.1549, 3484.91)(230.1526, 554.14)	228.147
1-Methyl-4-phenyl-1,2,3,6-tetrahydropyridine N-oxide			C04731		66251	0.5673	0.0020633	DOWN	19910	37130	33537	37610	19996	41127	20925	16697	25306	21057	189.115	6.043		C12 H15 N O	16	C18+	(190.1231, 9991.65)(191.1273, 1259.07)	189.115
1-Methyl-4-phenyl-1,2,3,6-tetrahydropyridine N-oxide			C04731		66251	0.86156	0.23924	DOWN	222036	257571	245765	255880	212028	234611	203571	182102	164399	205238	189.116	0.77		C12 H15 N O	16	hilic+	(190.123, 41193.59)(191.1261, 5144.36)(192.1319, 464.84)	189.115
1-Methyl-4-phenyl-1,2,3,6-tetrahydropyridine N-oxide Esi+6.923999			C04731		66251	0.74018	0.020615	DOWN	15264	24678	20853	25795	13882	20751	17414	17774	20676	21380	211.096	6.924		C12 H15 N O	16	hilic+	(212.1028, 4098.0)(213.1133, 931.31)	189.115
1-Methylguanine	938-85-2	HMDB03282	C04152		3778	0.92884	0.54952	DOWN	243467	334002	277343	302394	264037	305875	315979	242688	228539	270706	165.066	1.699		C6 H7 N5 O	16	C18+	(166.0729, 43215.46)(167.0752, 4104.52)(168.0701, 1010.69)(331.1383, 653.25)	165.065
1-Methylguanine	938-85-2	HMDB03282	C04152		3778	1.1055	0.66017	UP	27718	51976	26053	32819	23515	20330	35980	42263	23696	46703	165.065	3.16		C6 H7 N5 O	16	hilic+	(166.0729, 7400.57)(167.0752, 581.77)	165.065
1-Methylguanine Esi+1.2989999	938-85-2	HMDB03282	C04152		3778	0.80509	0.052551	DOWN	119486	182496	145658	163880	119758	152907	142401	122885	128051	114720	165.066	1.299		C6 H7 N5 O	16	C18+	(166.0732, 38989.32)(167.0767, 4222.73)	165.065
1-Methylguanine Esi+3.1240003	938-85-2	HMDB03282	C04152		3778	0.7808	0.0012234	DOWN	16576	22137	21798	19811	15059	19313	16787	15991	20385	16185	165.066	3.124		C6 H7 N5 O	16	C18+	(166.0727, 7465.78)(167.0789, 1326.08)	165.065
1-Methylguanosine	2140-65-0	HMDB01563	C04545		6324	0.8826	0.023188	DOWN	49815	56561	54351	55669	46237	53704	48768	41857	52292	40728	297.109	2.979		C11 H15 N5 O5	16	hilic-	(296.1012, 5246.72)(297.1037, 768.15)	297.107
1-Methylhypoxanthine	1125-39-9				3779	1.0911	0.44979	UP	450210	401256	367373	357257	425402	449720	468476	478775	563041	397267	150.053	1.796		C6 H6 N4 O	16	hilic-	(149.0467, 8014.06)(209.068, 11611.91)(210.0672, 1309.73)(195.0508, 10337.14)	150.054
1-Methylhypoxanthine	1125-39-9				3779	0.662	0.0085966	DOWN	107387	174357	186211	213103	121909	234874	131202	129215	153935	143651	150.054	2.045		C6 H6 N4 O	16	C18+	(151.0617, 26269.95)(152.0658, 2052.52)	150.054
1-Methylhypoxanthine	1125-39-9				3779	1.1619	0.24875	UP	1161051	789185	956207	875768	1028665	827689	1252938	863683	885312	873123	150.055	2.339		C6 H6 N4 O	16	hilic+	(151.0619, 112339.12)(152.0669, 9401.81)	150.054
1-Methylhypoxanthine Esi-1.6070002	1125-39-9				3779	1.0736	0.43919	UP	169172	125357	150597	173967	158785	135544	153363	126871	139957	128033	150.055	1.607		C6 H6 N4 O	16	hilic-	(149.0483, 13304.11)(209.0698, 4291.69)(195.0542, 9910.87)(196.0555, 1063.95)	150.054
1-Methylhypoxanthine Esi+2.198	1125-39-9				3779	0.65859	0.003489	DOWN	510496	766533	817174	972162	550772	991789	618849	547406	689472	631115	150.055	2.198		C6 H6 N4 O	16	hilic+	(151.062, 131449.95)(152.066, 9439.72)(318.1406, 887.57)(301.1227, 1276.23)(302.1198, 275.09)	150.054
1-Methylhypoxanthine Esi+2.6839995	1125-39-9				3779	0.67763	0.018542	DOWN	81044	113745	110329	140582	68972	155425	79787	87096	93121	97005	150.054	2.684		C6 H6 N4 O	16	C18+	(151.0617, 12835.34)(152.0666, 1204.73)	150.054
1-Methylhypoxanthine Esi+3.1819994	1125-39-9				3779	1.0245	0.93469	UP	94444	83530	90620	83871	87090	84451	110132	77161	88165	70620	150.055	3.182		C6 H6 N4 O	16	C18+	(151.0621, 33933.23)(152.0667, 3203.34)	150.054
1-Methylhypoxanthine Esi+3.2550008	1125-39-9				3779	1.1134	0.50387	UP	117017	86713	109585	95739	106752	90972	131448	82314	94346	91701	150.055	3.255		C6 H6 N4 O	16	C18+	(151.0618, 38119.07)(152.0656, 3341.89)	150.054
1-Methylparabanic acid	3659-97-0		C11116		68857	1.0451	0.8027	UP	75172	57131	56947	72549	73222	57117	46407	62960	67140	50250	174.028	1.155		C4 H4 N2 O3	16	hilic-	(173.0209, 13737.29)(174.024, 1702.43)	128.022
1-Methylpiperazine	109-01-3				2008	1.0252	0.80808	UP	62315	64634	69413	64369	64991	51895	74924	56659	56187	63980	100.1	4.404		C5 H12 N2	16	hilic+	(101.1072, 11985.57)(102.11, 695.66)	100.1
1-Methylpyrrolinium			C06178		63887	1.0107	0.86088	UP	57198	52794	53667	53397	51290	51430	50819	47017	39715	54638	83.0736	5.613		C5 H10 N	16	hilic+	(84.0808, 9899.45)(85.0833, 553.7)(101.1071, 101.42)	84.0813
1-Naphthylamine	134-32-7		C14790		70324	1.3111	0.48334	UP	12975	14354	12879	1	9000	8049	14834	12782	12584	13470	143.072	4.496		C10 H9 N	16	C18+	(144.0811, 3018.71)(145.0849, 440.75)(287.1541, 1123.47)	143.073
1-Nitro-5,6-dihydroxy-dihydronaphthalene			C14801		70333	1.3035	0.10526	UP	29392	28056	31604	28557	26154	26285	30151	42112	21310	38316	207.053	4.448		C10 H9 N O4	16	C18-	(206.0458, 11440.31)(207.0492, 1260.74)	207.053
1-Nitro-5,6-dihydroxy-dihydronaphthalene			C14801		70333	1.0681	0.83158	UP	22697	34037	33484	35546	28587	32173	36196	37173	23855	44126	207.054	4.453		C10 H9 N O4	16	C18+	(230.0427, 1511.09)(208.0609, 11267.2)(209.0654, 1222.76)	207.053
1-Nitro-5,6-dihydroxy-dihydronaphthalene			C14801		70333	1.7398	0.031474	UP	219852	106724	163625	136128	212429	111599	377676	199672	170823	221638	207.054	2		C10 H9 N O4	16	hilic+	(208.061, 59401.74)(415.1136, 1517.78)(416.1205, 482.98)	207.053
1-Nitro-5,6-dihydroxy-dihydronaphthalene Esi+1.4349997			C14801		70333	0.92673	0.71296	DOWN	21832	37339	39497	37676	29325	33564	34157	34072	21552	41714	207.054	1.435		C10 H9 N O4	16	hilic+	(208.061, 6758.16)(209.0652, 865.3)	207.053
1-Nitrosonaphthalene	21711-65-9		C14788		70322	0.96643	0.74836	DOWN	17516	26819	35603	32493	24892	33250	34368	43060	26800	33371	157.053	2.895		C10 H7 N O	16	hilic+	(158.0598, 2700.8)(159.0644, 269.23)(175.0837, 421.73)	157.053
1-NM-PP1	221244-14-0				45538	0.45397	0.0029292	DOWN	12017	19902	17491	22310	6738	26235	6159	9059	19576	11113	377.186	5.304		C20 H21 N5	16	C18-	(376.1789, 6497.81)(377.1812, 1930.02)	331.18
1-NM-PP1	221244-14-0				45538	23157	7.19E-15	UP	23666	1	1	1	25646	1	22468	21692	1	21971	331.182	7.72		C20 H21 N5	16	C18+	(332.1896, 6242.09)(333.1925, 1222.31)	331.18
1-O-Feruloyl-?-D-glucose			C17759		64481	1.0216	0.98824	UP	91612	88666	71573	77188	74604	124598	100962	85998	39863	31975	356.112	0.919		C16 H20 O9	16	C18-	(355.1052, 47772.86)(356.1096, 5774.97)	356.111
1-O-Feruloyl-?-D-glucose			C17759		64481	1.0686	0.38458	UP	17103	16713	15608	18417	16484	13270	17319	16826	16121	17644	373.136	4.561		C16 H20 O9	16	C18+	(374.1442, 4529.03)(375.1526, 1449.77)	356.111
1-O-Galloyl-beta-D-glucose	554-37-0		C01158		65564	0.33993	2.15E-05	DOWN	430829	1491513	1392370	1468983	530062	2091230	598764	438925	1432479	526145	378.077	6.49		C13 H16 O10	16	C18-	(377.0702, 415310.62)(378.073, 76530.27)(379.0705, 21778.62)	332.074
1-O-Galloyl-beta-D-glucose	554-37-0		C01158		65564	0.18684	2.72E-05	DOWN	102293	513033	469152	544265	119961	938088	117344	90054	498447	97776	378.077	0.725		C13 H16 O10	16	hilic-	(377.0709, 128399.98)(378.0738, 23262.26)	332.074
1-O-Galloyl-beta-D-glucose Esi-1.2019999	554-37-0		C01158		65564	0.52664	0.018178	DOWN	25925	27759	57583	44774	17728	38095	19662	24826	57811	24790	378.08	1.202		C13 H16 O10	16	hilic-	(377.0727, 4173.7)(378.0775, 503.9)	332.074
1-O-Galloyl-beta-D-glucose Esi-6.431	554-37-0		C01158		65564	0.56339	0.0011309	DOWN	464854	830782	783807	839157	553664	1219592	486025	424172	867070	483796	378.077	6.431		C13 H16 O10	16	C18-	(377.0704, 360737.84)(378.0728, 66433.95)(379.0701, 18851.75)(380.072, 2984.79)	332.074
1-O-Methyl-myo-inositol			C03659		63285	1.2944	0.015124	UP	137071	108713	98848	106890	115794	85205	111553	132990	106170	120365	194.079	0.938		C7 H14 O6	16	C18-	(229.0488, 4729.77)(230.053, 837.27)(193.0707, 2322.08)(239.0777, 25355.27)(240.0813, 2241.38)	194.079
1-O-Methyl-myo-inositol			C03659		63285	1.2305	0.011599	UP	55132	45613	42643	40428	47105	37138	47846	56954	42299	48930	194.08	0.953		C7 H14 O6	16	C18+	(195.0869, 2714.58)(196.0859, 687.63)(212.1133, 7168.06)	194.079
1-Peroxyferolide	61228-73-7		C09526		67777	0.80487	0.14198	DOWN	1251044	2195778	1912379	2286196	1697383	1798088	2192113	1558277	1816986	1535903	338.135	3.913		C17 H22 O7	16	hilic+	(361.123, 672.01)(339.1419, 381928.47)(340.1445, 56741.27)	338.137
1-Pyrroline	5724-81-2		C15668		71009	1.086	0.45816	UP	70412	41566	49503	58770	61118	53743	58762	50707	60149	53478	69.0578	6.339		C4 H7 N	15	hilic+	(70.0652, 8076.56)(71.0684, 247.1)	69.0578
1(3)-glyceryl-PGH2				LMFA03010190	36237	7.2458	0.014427	UP	17725	1	1	1	16752	11048	16154	15821	1	16276	443.286	6.432		C23 H38 O7	16	hilic+	(444.2955, 2614.97)(445.2977, 657.03)	426.262
1,2-bis(heptanoylthio) Glycerophosphocholine	89019-63-6				63009	0.21476	0.070445	DOWN	1	10828	15264	10857	1	11394	1	6523	13312	6788	531.269	5.213		C22 H45 N O6 P S2	16	C18+	(532.2754, 4201.77)(533.2793, 991.27)	514.243
1,2-Dihydroxytacrine	146345-80-4				2628	1.1222	0.19751	UP	20093	17363	15586	22621	21603	19148	18797	20421	14632	21674	230.106	6.729		C13 H14 N2 O2	16	hilic+	(231.1131, 4547.5)(232.1159, 554.11)	230.106
1,2-Dihydroxytacrine Esi+8.895002	146345-80-4				2628	26355	1.14E-14	UP	31397	1	1	1	26178	1	24344	24957	1	29052	247.133	8.895		C13 H14 N2 O2	16	hilic+	(248.1408, 2886.77)(249.1438, 493.48)	230.106
1,2-Epoxy-3,4-butanediol 4-methanesulfonate	30031-63-1				749	1.7149	0.11408	UP	221894	128296	105518	146399	153253	69335	115864	307843	190732	236749	182.023	1.694		C5 H10 O5 S	16	hilic-	(181.0166, 2698.95)(241.0376, 990.49)(227.0227, 14979.0)(228.0275, 114.0)	182.025
1,2-Epoxypropane	75-56-9		C15508		70953	0.98205	0.70299	DOWN	92048	108344	108102	105959	95074	102736	106216	100813	107652	99573	58.0423	1.163		C3 H6 O	16	C18-	(57.035, 25438.01)(58.0385, 878.06)	58.0419
1,2,3,4-Tetrahydro-2-[(isopropylamino)methyl]-7-nitro-6-quinolinecarboxylic acid	36596-24-4				1674	0.56197	0.040307	DOWN	35896	72816	58013	92465	26596	37054	29718	41707	48443	43485	293.139	8.165		C14 H19 N3 O4	16	hilic+	(294.1455, 14002.38)(295.149, 2409.64)(296.1545, 374.68)	293.138
1,2,4-Triazole-3-alanine	10109-05-4		C11345		69007	1.3854	0.0046422	UP	48904	32863	29120	42445	45484	32306	40580	47499	28121	51498	156.065	4.832		C5 H8 N4 O2	16	hilic+	(179.0545, 292.93)(335.1211, 262.99)(157.0727, 6170.2)(158.0774, 515.49)(313.1325, 998.74)	156.065
1,3-Benzenedisulfonamide	3701-01-07		C14182		69857	1.1088	0.27758	UP	35746	28150	32295	34265	36204	34399	31775	39186	36092	30751	235.992	5.406		C6 H8 N2 O4 S2	16	hilic-	(234.9844, 5251.52)(235.989, 129.25)	235.993
1,3,5-Trihydroxyxanthone	6732-85-0		C10094		68128	1.0566	0.63399	UP	89720	58395	50272	118763	94024	103028	76453	90426	113873	95730	244.039	0.71		C13 H8 O5	16	hilic-	(243.0323, 19071.26)(244.0356, 1889.24)	244.037
1,3,5-Trihydroxyxanthone Esi-0.76500005	6732-85-0		C10094		68128	1.11	0.44885	UP	39360	50951	36352	64602	43747	39200	51038	51741	39755	53859	290.046	0.765		C13 H8 O5	16	hilic-	(289.038, 6045.63)(290.039, 973.85)	244.037
1,3,5-Trimethoxybenzene	621-23-8				43830	0.9248	0.29964	DOWN	31713	30516	32912	36539	28616	35740	30088	31523	34079	26312	214.084	4.557		C9 H12 O3	16	C18-	(213.0765, 8852.65)(214.0797, 998.45)	168.079
1,3,5-Trimethoxybenzene	621-23-8				43830	0.93528	0.25006	DOWN	71071	80860	81010	93138	73597	84116	81573	75070	84857	73062	214.085	3.277		C9 H12 O3	16	hilic-	(213.0779, 3657.53)(214.0808, 318.28)	168.079
1,3,7-Trimethyluric acid	5415-44-1	HMDB02123	C16361		58099	1.4405	8.30E-04	UP	155664	103661	100993	139164	144221	99461	139478	153133	101773	146903	210.075	2.38		C8 H10 N4 O3	16	hilic-	(209.0684, 8621.12)(210.0735, 676.95)(211.0671, 443.43)(269.0877, 745.14)(255.0809, 501.78)	210.075
1,4'-Bipiperidine-1'-carboxylic acid	1026078-50-1		C16836		71375	1.5313	0.0071358	UP	28083	17089	21996	17685	24197	13308	21921	25765	14662	22230	258.158	4.496		C11 H20 N2 O2	16	C18-	(257.1499, 6762.12)(258.1525, 937.08)	212.153
1,4'-Bipiperidine-1'-carboxylic acid	1026078-50-1		C16836		71375	1.2778	0.050552	UP	21191	17515	19626	15832	18289	12030	17700	18029	11673	16872	258.158	5.275		C11 H20 N2 O2	16	hilic-	(257.1514, 3277.04)(258.1547, 312.69)	212.153
1,4'-Bipiperidine-1'-carboxylic acid	1026078-50-1		C16836		71375	1.1033	0.069686	UP	60847	46091	51393	46251	53054	50141	51135	50027	47995	51469	229.179	1.311		C11 H20 N2 O2	16	C18+	(230.1859, 17378.53)(231.1869, 2635.11)	212.153
1,4'-Bipiperidine-1'-carboxylic acid	1026078-50-1		C16836		71375	1.1509	0.021424	UP	177670	128729	131596	143360	141604	126344	149972	139585	125607	168020	229.179	6.914		C11 H20 N2 O2	16	hilic+	(230.1866, 32276.33)(231.1887, 4643.18)(232.1916, 499.66)	212.153
1,4-Dimethylphenanthrene	22349-59-3		C19407		73110	0.51113	0.39364	DOWN	28892	43869	49787	58033	29604	34158	32676	27698	42826	1	206.109	7.453		C16 H14	15	hilic+	(207.1159, 8944.03)(208.1221, 1370.23)(209.118, 248.89)	206.11
1,4-Dioxane	123-91-1		C14440		70063	0.90931	0.319	DOWN	426159	482126	461584	449931	410773	439018	356131	449879	537111	391844	88.0527	3.39		C4 H8 O2	16	C18-	(87.0455, 79710.7)(88.0488, 3564.02)	88.0524
1,4-Dioxane	123-91-1		C14440		70063	1.0125	0.87685	UP	649084	598133	673319	596216	648686	582751	526179	684867	758029	571997	88.0531	1.721		C4 H8 O2	16	hilic-	(175.0981, 2067.56)(235.1196, 3050.58)(236.1223, 326.38)(87.045, 30902.6)(88.0487, 1329.68)(147.0666, 12629.62)(148.07, 681.5)(133.0514, 26603.19)(134.0549, 1349.51)	88.0524
1,4-Dioxane Esi-1.9419998	123-91-1		C14440		70063	0.77408	0.001592	DOWN	292816	364550	442435	389381	307166	389231	282817	272654	387119	289292	88.0529	1.942		C4 H8 O2	16	hilic-	(235.1191, 793.45)(87.0455, 6690.51)(88.0486, 194.88)(147.0671, 27938.76)(133.0517, 7494.57)	88.0524
1,4-Dioxane Esi-3.1339998	123-91-1		C14440		70063	1.1397	0.13356	UP	155871	119871	141074	130738	152125	169580	153493	151617	133515	133988	88.0526	3.134		C4 H8 O2	16	C18-	(87.0455, 7481.02)(147.0666, 21605.14)(148.0702, 1228.14)	88.0524
1,4-Naphthoquinone	130-15-4		C02617		65798	0.97703	0.57698	DOWN	57185	62057	56614	61187	52882	60025	58113	59710	56455	60889	158.037	5.026		C10 H6 O2	16	C18+	(159.0445, 17694.28)(160.0478, 1792.53)	158.037
1,6-Dimethoxypyrene			C18260		72104	1.0343	0.76897	UP	25029	23400	28740	31607	31125	26707	24501	27484	23902	30150	262.099	3.655		C18 H14 O2	16	C18+	(285.0895, 1127.82)(263.1064, 5652.28)(264.1106, 1070.29)(280.135, 522.48)	262.099
1,6-Dimethoxypyrene			C18260		72104	0.9044	0.17029	DOWN	17246	16498	20402	19077	16827	19166	18117	18188	20284	18425	262.1	5.638		C18 H14 O2	16	hilic+	(263.1064, 2944.11)(264.1053, 1199.13)(280.13, 396.82)	262.099
1,7-Dimethylguanosine	69453-64-1	HMDB01961			58069	0.69355	0.0011074	DOWN	238230	365725	336935	352169	241910	287572	245684	223956	304671	223915	311.123	3.308		C12 H18 N5 O5	16	hilic+	(334.1314, 1394.39)(312.1307, 49508.68)(313.1338, 7055.34)(314.1388, 1422.08)(623.2555, 131.82)	312.131
1,8-Naphthyridine-3-carboxylic acid, 1-ethyl-1,4-dihydro-7-hydroxy-4-oxo-	54563-35-8				1413	3.0436	0.090634	UP	19181	19074	1	1	17547	13987	20532	21791	1	26065	251.092	6.002		C11 H10 N2 O4	13	hilic+	(252.0988, 4366.25)(253.1066, 634.96)	234.064
10-hydroxy-2E-decenoic acid				LMFA01050157	74535	1.6232	2.28E-04	UP	27468	13691	16393	17790	24503	17503	28194	25520	15100	24467	203.153	4.16		C10 H18 O3	16	C18+	(204.1599, 8137.11)(205.1635, 1168.64)	186.126
10-hydroxy-8E-Decene-2,4,6-triynoic acid				LMFA01030714	74315	2.8861	0.32791	UP	42642	20242	20791	23923	54834	21015	66256	40257	1	47981	176.048	3.11		C10 H8 O3	16	hilic+	(177.0553, 8065.29)(178.0574, 1058.01)	176.047
10-methyl-9-(phenoxycarbonyl) Acridinium fluorosulfonate	149300-54-9				64622	0.85768	0.43305	DOWN	7508	11558	13806	12432	11574	15551	14866	9198	9347	10045	313.111	5.108		C21 H16 N O2	16	C18+	(336.0997, 1134.32)(314.117, 2841.09)(315.128, 838.76)	314.118
10-nitro,9Z,12Z-octadecadienoic acid		HMDB05049		LMFA01120001	74885	0.84952	0.10165	DOWN	126149	167107	148058	150458	135496	134367	110613	143394	158411	148113	347.206	5.787		C18 H31 N O4	16	hilic+	(348.2136, 33589.09)(349.2158, 5526.99)(350.215, 1232.9)	325.225
10-Oxabenzo[def]chrysen-9-one			C18281		72125	1.6822	0.38296	UP	21324	21495	1	22042	23800	17140	29766	27712	20909	26790	270.069	2.042		C19 H10 O2	16	hilic-	(269.061, 3363.79)(270.065, 525.3)	270.068
10-oxo-5,8-decadienoic acid					35775	1.6041	0.0053198	UP	137427	98988	76876	105861	125832	71175	119085	151318	77124	174483	204.077	2.247		C10 H14 O3	16	hilic+	(205.0832, 20306.93)(206.0861, 157.87)(409.1572, 2535.72)(410.1624, 448.66)	182.094
10,11-Dihydro-10,11-dihydroxyprotriptyline	29785-65-7				2188	1.3693	0.6473	UP	17779	16503	1	16096	14424	1	1	16692	15403	18702	319.155	7.149		C19 H23 N O2	16	hilic+	(320.1615, 1978.78)(321.1649, 348.72)	297.173
10,11-epoxy-chlorovulone I				LMFA03120012	36395	1.2393	0.37982	UP	28776	25621	21047	18399	23959	20074	15135	26558	16153	35602	396.172	3.877		C21 H29 Cl O5	16	hilic+	(397.1791, 4467.16)(398.1829, 1131.33)(399.1696, 908.64)	396.17
10beta-Hydroxy-6beta-isobutyrylfuranoeremophilane	60410-89-1		C09685		67884	3.3674	2.63E-05	UP	49377	9044	11133	14294	40669	15289	37024	41398	12695	41588	337.226	5.521		C19 H28 O4	16	C18+	(338.2329, 13640.45)(339.2355, 2922.74)	320.199
10beta-Hydroxy-6beta-isobutyrylfuranoeremophilane Esi+8.037001	60410-89-1		C09685		67884	24922	1.50E-11	UP	22848	1	1	1	20854	1	37180	21753	1	21167	337.225	8.037		C19 H28 O4	16	C18+	(338.2324, 3188.83)(339.2366, 476.0)	320.199
10Z,12Z-octadecadienoic acid					34800	1.3626	0.0039727	UP	136072	90157	94663	83617	141655	94787	116439	117168	102915	123060	302.22	5.205		C18 H32 O2	16	C18+	(303.228, 39059.21)(304.2295, 6475.27)(305.2334, 794.85)	280.24
11-amino-undecanoic acid			C19325		35923	1.0173	0.94765	UP	37028	47111	41874	52182	48600	43103	52442	48326	42474	49714	201.173	5.107		C11 H23 N O2	15	hilic+	(202.1805, 5685.65)(203.1831, 685.48)	201.173
11-beta-hydroxyandrosterone-3-glucuronide		HMDB10351	C03033		61667	22717	1.95E-11	UP	15909	1	1	1	14828	1	26360	29445	1	20504	482.25	7.015		C25 H38 O9	16	C18-	(481.2431, 8042.68)(482.2465, 2439.9)	482.252
11-beta-hydroxyandrosterone-3-glucuronide		HMDB10351	C03033		61667	40394	6.38E-12	UP	49302	1	1	1	45526	1	24000	42329	1	30588	542.273	5.784		C25 H38 O9	16	hilic-	(541.2655, 7576.49)(542.2686, 2185.85)(543.2716, 470.3)	482.252
11-beta-hydroxyandrosterone-3-glucuronide Esi-5.2160006		HMDB10351	C03033		61667	17420	6.88E-12	UP	13624	1	1	1	11943	1	19681	21178	1	15563	482.251	5.216		C25 H38 O9	16	hilic-	(481.2443, 3274.94)(482.2476, 848.2)(483.2496, 85.65)	482.252
11-dehydro-2,3-dinor-TXB2				LMFA03030013	74988	0.63657	0.030372	DOWN	35444	80276	70715	57895	29226	52687	33175	37400	38443	43557	386.193	5.936		C18 H28 O6	16	C18-	(385.1859, 22655.79)(386.1892, 4496.16)	340.189
11-dehydro-2,3-dinor-TXB2				LMFA03030013	74988	0.56073	9.26E-04	DOWN	198025	495821	406612	334756	179129	375582	201187	212333	343347	241917	386.194	4.289		C18 H28 O6	16	hilic-	(385.1871, 39268.7)(386.1902, 7439.1)(387.193, 1210.45)	340.189
11-dehydro-2,3-dinor-TXB2				LMFA03030013	74988	2.2489	0.22421	UP	22734	1	1	16949	22547	16826	22357	22990	16385	23679	357.215	6.427		C18 H28 O6	16	hilic+	(358.222, 2042.9)(359.2221, 401.94)	340.189
11-dehydro-2,3-dinor-TXB2 Esi-4.6640005				LMFA03030013	74988	0.69206	0.073681	DOWN	9655	14776	9501	14102	6362	13048	9091	11289	16693	8161	386.194	4.664		C18 H28 O6	16	hilic-	(385.1863, 4035.76)(386.1888, 747.37)	340.189
11-dehydro-2,3-dinor-TXB2 Esi-4.7470007				LMFA03030013	74988	0.77289	0.19947	DOWN	20301	40083	30555	27961	17614	25115	19191	21012	16988	23603	386.194	4.747		C18 H28 O6	16	hilic-	(385.1869, 7613.37)(386.1905, 1469.88)	340.189
11-dehydro-2,3-dinor-TXB2 Esi-4.84				LMFA03030013	74988	0.45142	0.052054	DOWN	22506	112858	38551	36331	14861	38545	21700	23914	29745	24530	386.194	4.84		C18 H28 O6	16	hilic-	(385.1868, 5341.09)(386.1905, 1037.16)	340.189
11-Deoxytetrodotoxin	113564-23-1		C20026		73511	9.22E-05	0.01636	DOWN	1	15598	11576	11736	1	14056	1	1	1	1	325.086	5.069		C11 H17 N3 O7	14	hilic+	(326.0945, 2734.19)(327.1019, 541.18)	303.107
12-amino-dodecanoic acid				LMFA01100005	74858	0.61726	0.34921	DOWN	35541	33697	23845	52787	28001	105009	24996	40487	36429	25993	215.189	7.37		C12 H25 N O2	16	C18+	(238.178, 7960.47)(239.1796, 1213.37)(216.1962, 20777.46)(217.1995, 2731.87)	215.189
12-hydroxy-5,8,10-heptadecatrienoic acid				LMFA01050195	74573	0.92134	0.40724	DOWN	22167	22432	25490	27186	22248	19721	25177	18507	23250	23582	302.185	6.617		C17 H28 O3	16	hilic+	(303.1913, 5549.0)(304.1956, 979.29)	280.204
12-oxo-5E,8E,10Z-dodecatrienoic acid				LMFA01060095	74733	0.88047	0.26626	DOWN	16409	23803	22802	19762	19807	20243	19917	19177	24673	22387	208.111	4.975		C12 H16 O3	16	C18+	(209.1177, 6660.03)(210.1275, 1389.6)	208.11
12-trans-Hydroxy juvenile hormone III			C16508		64604	5.237	0.14613	UP	35681	8641	1	10838	21506	8860	32852	26792	1	30158	299.209	7.073		C16 H26 O4	16	C18+	(300.2171, 8661.67)(301.2199, 1585.77)	282.183
12-trans-Hydroxy juvenile hormone III			C16508		64604	7.1175	0.058597	UP	48429	1	1	12917	29179	12265	35815	29487	1	35160	299.209	6.2		C16 H26 O4	16	hilic+	(300.2167, 5653.74)(301.2203, 1112.86)	282.183
12-trans-Hydroxy juvenile hormone III Esi+6.1019998			C16508		64604	6.2835	0.063315	UP	48429	1	1	12917	26501	12265	29427	24543	1	28531	299.208	6.102		C16 H26 O4	16	hilic+	(300.2162, 2759.15)(301.2201, 430.27)	282.183
12-trans-Hydroxy juvenile hormone III Esi+7.329001			C16508		64604	1.4511	0.025136	UP	29146	13731	16091	16126	14993	15091	20700	23011	14959	22653	299.209	7.329		C16 H26 O4	16	C18+	(300.217, 4725.03)(301.2197, 970.87)	282.183
12-trans-Hydroxy juvenile hormone III Esi+7.5019994			C16508		64604	0.73015	0.45833	DOWN	30694	30304	27529	43218	23719	28895	1	36917	35235	32951	304.166	7.502		C16 H26 O4	15	hilic+	(305.1712, 3019.56)(306.1819, 659.99)	282.183
12-tridecynoic acid					35259	1.015	0.98772	UP	22816	18343	20535	15417	11649	15742	14986	20055	21041	23387	210.162	5.388		C13 H22 O2	16	C18+	(211.1694, 5356.98)(212.1731, 738.88)	210.162
12a-Hydroxy-9-Demethylmunduserone-8-Carboxylic Acid					43803	0.94058	0.67911	DOWN	69265	67306	83513	73543	53475	61092	51303	74647	78576	74276	388.082	1.642		C19 H16 O9	16	C18-	(387.074, 23453.6)(388.0776, 3499.51)(389.0772, 946.25)	388.079
12a-Hydroxy-9-Demethylmunduserone-8-Carboxylic Acid					43803	1.2102	0.60593	UP	40107	54328	52639	72952	43541	41125	99772	78194	78487	78241	388.082	2.608		C19 H16 O9	16	hilic-	(387.0749, 10798.34)(388.0781, 1719.55)(389.0792, 381.69)	388.079
13-dihydroadriamycinone (Adriamycinol aglycone)	56149-23-6				660	1.3451	0.0020232	UP	36743	24808	27362	24982	32817	25110	36722	34820	27912	39426	416.111	1.492		C21 H20 O9	16	hilic+	(417.118, 4401.96)(418.1232, 991.21)	416.111
13-Docosenamide	112-84-5				64926	0.8718	0.71443	DOWN	956002	467250	504631	889595	316718	1079179	762099	627890	297639	215378	337.335	1.102		C22 H43 N O	16	hilic+	(360.327, 214.52)(338.3425, 142655.39)(339.345, 31459.44)(340.3499, 4314.59)(341.3558, 417.65)(675.6764, 26666.2)(676.6794, 11368.21)(677.683, 3052.51)(678.6881, 511.27)	337.334
13(S)-HODE methyl ester	109837-85-6				45152	1.3047	0.56275	UP	59367	15642	20075	42291	28414	18141	26482	16894	18300	18373	310.248	12.739		C19 H34 O3	16	C18+	(311.256, 8915.4)(312.2589, 1693.92)	310.251
13(S)-HODE methyl ester Esi+12.647002	109837-85-6				45152	1.1388	0.76011	UP	42029	12268	22639	32628	16387	15909	22277	15322	15071	16329	310.248	12.647		C19 H34 O3	16	C18+	(311.2559, 8168.69)(312.26, 1652.94)	310.251
14-methyl-hexadeca-8-en-1-ol				LMFA05000034	75258	1.0458	0.45185	UP	46954	45859	41097	41988	42673	47352	46383	42060	40722	48321	271.288	11.314		C17 H34 O	16	C18+	(272.2948, 8998.4)(273.2985, 1716.74)	254.261
14-methyl-hexadeca-8-en-1-ol Esi+11.069				LMFA05000034	75258	1.0602	0.47233	UP	33582	39536	32508	33237	36714	34160	38264	37872	31441	34024	271.288	11.069		C17 H34 O	16	C18+	(272.295, 8864.61)(273.2983, 1837.43)	254.261
14,15-LTE4				LMFA03020033	45964	1.0949	0.12309	UP	14485	12030	12550	12296	14224	12763	13294	14348	11567	12563	456.264	5.48		C23 H37 N O5 S	16	hilic+	(457.2711, 3788.82)(458.2746, 1120.23)(459.2722, 378.47)	439.239
1400W	214358-33-5				62976	2.1275	0.083758	UP	278580	29651	46848	72847	130814	111534	105829	162945	156160	219266	177.127	4.132		C10 H15 N3	16	C18+	(178.1343, 64204.81)(179.1374, 6775.27)	177.127
1400W	214358-33-5				62976	2.0662	0.090685	UP	558455	61704	98551	155824	265707	212158	201197	328395	300713	427259	177.126	4.667		C10 H15 N3	16	hilic+	(178.1347, 101495.95)(179.1375, 10624.87)	177.127
15-Lipoxygenase Inhibitor 1	928853-86-5				45267	1.0513	0.71558	UP	53746	38378	46062	35360	40575	36805	32381	38408	35658	44067	313.136	3.423		C16 H19 N5 S	16	hilic+	(336.1278, 321.56)(314.1421, 5105.63)(315.1439, 961.97)(316.1385, 634.3)	313.136
15-methyl-octadecanoic acid				LMFA01020176	73626	0.94632	0.58714	DOWN	944425	999094	790870	805598	752651	752189	710873	786596	766071	698856	315.315	11.248		C19 H38 O2	16	C18+	(316.3218, 172171.64)(317.3247, 33122.25)(318.3275, 3700.17)	298.287
15-methyl-octadecanoic acid Esi+10.811				LMFA01020176	73626	1.0405	0.64788	UP	155142	130284	143072	125352	124609	116921	125830	123832	107225	117799	315.314	10.811		C19 H38 O2	16	C18+	(316.3215, 42632.29)(317.3245, 8697.52)(318.327, 877.05)	298.287
15-methyl-octadecanoic acid Esi+11.037999				LMFA01020176	73626	1.0183	0.80734	UP	793060	868731	799884	846775	808384	791371	905988	867279	792313	783740	315.315	11.038		C19 H38 O2	16	C18+	(316.3221, 168792.89)(317.3248, 31019.93)(318.328, 3487.07)	298.287
15-Octadecene-9,11,13-triynoic acid				LMFA01030559	74216	1.4868	0.0048656	UP	1680116	911623	1068854	897225	1557743	1101503	1398323	1414996	1248051	1722662	230.128	3.405		C15 H18 O2	14	C18+	(253.1163, 25835.28)(483.2438, 2908.9)(484.2462, 938.27)(231.1352, 251959.03)(232.1379, 27725.78)(233.1399, 3427.25)(461.2624, 924.1)	230.131
15-Octadecene-9,11,13-triynoic acid				LMFA01030559	74216	1.2479	0.015046	UP	1394871	1119736	1050418	1040840	1321583	921493	1127199	1393470	1049803	1427963	230.128	5.811		C15 H18 O2	16	hilic+	(253.1174, 27307.23)(254.1207, 3270.88)(483.2424, 1742.22)(484.2384, 784.69)(231.1349, 248159.08)(232.1379, 25952.79)(233.1393, 3033.43)(461.2453, 533.3)	230.131
15-Octadecene-9,11,13-triynoic acid Esi+3.3559992				LMFA01030559	74216	1.2446	0.35997	UP	643739	560627	308711	381749	334712	344553	437215	387465	347876	622787	230.128	3.356		C15 H18 O2	16	C18+	(253.116, 16495.36)(483.2443, 1569.44)(231.1353, 184379.08)(232.1382, 19345.53)(233.1407, 2512.15)	230.131
15(R)-17-phenyl trinor PGF2? isopropyl ester	130273-87-9				45718	16260	1.36E-11	UP	12312	1	1	1	20314	1	18999	13325	1	15719	447.298	8.047		C26 H38 O5	16	C18+	(448.3065, 5638.79)(449.3105, 1593.87)	430.272
15beta-Hydroxyprogesterone	600-72-6		C19726		73319	51795	2.58E-14	UP	51501	1	1	1	52956	1	45077	56441	1	60757	330.219	0.962		C21 H30 O3	16	hilic+	(331.2265, 7395.22)(332.2298, 1755.37)(333.2318, 160.58)(348.2517, 1250.9)	330.219
16-phenoxy tetranor PGF2? methyl amide					64705	0.92972	0.75408	DOWN	35528	27763	33154	37463	31553	24134	30557	31422	42359	24178	425.216	3.382		C23 H33 N O5	16	C18+	(426.2251, 3434.98)(427.2233, 1232.92)	403.236
16,17-Epiestriol	793-89-5	HMDB00431		LMST02010045	5420	1.2707	0.0051971	UP	90554	71495	65455	72929	75533	61947	81816	91129	60619	95449	310.154	7.646		C18 H24 O3	16	hilic+	(311.161, 6789.31)(312.164, 1298.36)(313.1676, 188.14)	288.173
16alpha-Hydroxycorticosterone			C15034		70528	1.6945	0.0012785	UP	23975	10879	11655	14537	21789	17321	21642	22350	12374	23039	379.235	8.083		C21 H30 O5	16	C18+	(380.2424, 5413.67)(381.2455, 1095.0)	362.209
16alpha-Hydroxycorticosterone Esi+5.447999			C15034		70528	45547	9.79E-13	UP	37799	1	1	1	36478	1	46645	53209	1	52945	362.21	5.448		C21 H30 O5	15	C18+	(363.2168, 14281.57)(364.2178, 4196.2)	362.209
16alpha-Hydroxycorticosterone Esi+6.451001			C15034		70528	1.467	4.30E-04	UP	16556	10710	9249	11828	15828	10838	14863	14607	11101	16801	379.234	6.451		C21 H30 O5	16	C18+	(380.2423, 3733.87)(381.241, 1026.99)	362.209
16b-Hydroxyestrone		HMDB00313		LMST02010046	84288	0.68895	0.01872	DOWN	87898	109869	109037	104284	73884	100009	53543	92400	116913	76352	308.137	3.573		C18 H22 O3	16	hilic+	(309.1446, 12624.05)(310.1477, 2437.39)(311.1521, 867.64)	286.157
16beta-Hydroxy-3,11-dioxopregna-4,17(20)-dien-21-oic acid, gamma-lactone	337-68-8		C14637		70224	1.2679	0.47405	UP	32228	29346	1	34939	36526	39108	34383	32736	32302	39909	362.151	6.444		C21 H24 O4	15	hilic+	(363.1587, 1954.8)(364.1565, 1247.6)(365.155, 272.06)	340.168
17-Hydroxy-3-oxo-17alpha-pregna-1,4-diene-21-carboxylic acid, gamma-lactone			C15090		70583	1.0773	0.76703	UP	192123	130373	164019	112540	112681	186721	107956	136536	110063	162995	340.206	11.531		C22 H28 O3	16	C18-	(339.1993, 30360.51)(340.202, 5844.28)(341.1999, 1386.25)	340.204
17-Hydroxy-3-oxo-17alpha-pregna-1,4-diene-21-carboxylic acid, gamma-lactone			C15090		70583	1.3587	0.22352	UP	63088	40303	58150	41170	39327	28880	39549	80368	46298	52480	340.207	0.939		C22 H28 O3	16	hilic-	(339.2003, 11666.41)(340.2033, 2145.26)(341.2005, 557.67)(399.2169, 251.21)	340.204
17-Hydroxy-3-oxo-17alpha-pregna-1,4-diene-21-carboxylic acid, gamma-lactone Esi-11.5910015			C15090		70583	1.2716	0.40922	UP	31828	30287	72682	28931	34467	27854	62177	39954	32941	62635	340.206	11.591		C22 H28 O3	16	C18-	(339.1992, 16146.91)(340.2023, 3245.7)	340.204
17-Hydroxy-3-oxo-17alpha-pregna-1,4-diene-21-carboxylic acid, gamma-lactone Esi-11.636001			C15090		70583	0.75762	0.76623	DOWN	47484	229760	40797	225227	208470	40298	203269	46243	215471	38574	340.207	11.636		C22 H28 O3	16	C18-	(339.1992, 21125.86)(340.2023, 4180.71)(341.1996, 1020.43)	340.204
17-Hydroxy-3-oxo-17alpha-pregna-1,4-diene-21-carboxylic acid, gamma-lactone Esi-11.744002			C15090		70583	1.0977	0.46351	UP	34033	25000	27032	31556	24886	26540	23508	28211	26355	30658	340.206	11.744		C22 H28 O3	16	C18-	(339.1991, 9354.36)(340.2025, 2112.48)	340.204
17-Hydroxypregnenolone sulfate				LMST05020021	57973	12062	0.01217	UP	1	1	1	1	13183	1	16884	12361	1	14120	412.191	0.899		C21 H32 O6 S	16	hilic-	(411.1846, 2462.59)(412.1888, 437.16)	412.192
17-phenyl trinor PGF2? amide	155205-89-3			LMFA03010123	36178	0.92333	0.66874	DOWN	20710	14363	17328	21273	15132	12557	11150	14013	14092	12534	409.222	4.74		C23 H33 N O4	16	C18+	(410.229, 6700.96)(411.2327, 1681.08)	387.241
17?-Hydroxy-5?-androstan-3-one sulfate	2641-48-7				3565	0.89297	0.076825	DOWN	313190	341761	391385	362124	283462	317855	322464	313321	335381	324700	392.163	3.622		C19 H30 O5 S	16	C18+	(393.1699, 67317.84)(394.1727, 11611.7)(395.1705, 3982.36)	370.181
18-oxo-Resolvin E1				LMFA03070044	75044	21039	1.28E-16	UP	22118	1	1	1	20632	1	21036	21122	1	20061	365.222	5.545		C20 H28 O5	8	C18+	(366.231, 3587.52)(367.227, 837.1)	348.194
1alpha,5alpha-Epidithio-17a-oxa-D-homoandrostan-3,17-dione			C15390		70860	0.25705	0.1281	DOWN	9904	10015	9877	10904	1	9400	1	1	1	1	412.135	5.801		C19 H26 O3 S2	16	hilic-	(411.1275, 2005.85)(412.1354, 392.72)	366.132
1beta,3alpha,7alpha,12alpha-Tetrahydroxy-5beta-cholan-24-oic Acid		HMDB00433		LMST04010114	84428	0.97741	0.81681	DOWN	13198	12525	14162	14400	13949	14576	13836	14358	16482	15012	424.281	13.013		C24 H40 O6	16	C18+	(425.2888, 6088.76)(426.2918, 1522.64)	424.283
1beta,3alpha,7alpha,12alpha-Tetrahydroxy-5beta-cholan-24-oic Acid		HMDB00433		LMST04010114	84428	15.134	0.01035	UP	68989	1	1	15929	61201	1	23445	42778	1	33216	441.309	1.997		C24 H40 O6	16	hilic+	(442.316, 6958.19)(443.3187, 1947.88)(444.3209, 296.71)	424.283
1beta,3beta,5alpha,6beta-tetrahydroxyandrostan-17-one				LMST02020108	84294	1.9145	0.067664	UP	166569	34136	40218	52700	146385	219348	129822	149274	49181	162210	355.236	5.522		C19 H30 O5	16	C18+	(356.243, 4558.41)(357.2454, 1026.41)(358.2549, 282.35)	338.209
1beta,3beta,5alpha,6beta-tetrahydroxyandrostan-17-one				LMST02020108	84294	1.3265	0.029955	UP	2001945	1053145	1256642	1678176	1965022	1747469	1821093	1963568	1453112	2025335	355.237	6.553		C19 H30 O5	16	hilic+	(356.2439, 364434.38)(357.2471, 72467.78)(358.2514, 10827.42)(359.2552, 1097.12)	338.209
1beta,3beta,5alpha,6beta-tetrahydroxyandrostan-17-one 6.1859994				LMST02020108	84294	1.6663	0.93364	UP	1	13284	12218	16888	25567	18071	24176	24720	1	27095	355.235	6.186		C19 H30 O5	16	hilic+	(356.2428, 2690.83)(357.2456, 503.98)	338.209
1beta,3beta,5alpha,6beta-tetrahydroxyandrostan-17-one Esi+5.519999				LMST02020108	84294	3.5039	2.35E-04	UP	174388	31147	35730	44320	153767	71836	137020	157945	43515	169281	355.236	5.52		C19 H30 O5	16	C18+	(356.2436, 45627.76)(357.2467, 8543.57)(358.2483, 1571.88)	338.209
1beta,3beta,5alpha,6beta-tetrahydroxyandrostan-17-one Esi+5.945				LMST02020108	84294	3.7754	8.28E-05	UP	105099	16188	20305	32589	99385	31323	83452	93294	23814	98484	355.236	5.945		C19 H30 O5	16	hilic+	(356.2436, 19606.84)(357.2467, 3930.52)(358.2477, 536.66)	338.209
1beta,3beta,5alpha,6beta-tetrahydroxyandrostan-17-one Esi+6.061999				LMST02020108	84294	1.4605	0.0039253	UP	188263	114771	110017	142193	173689	145237	159458	185104	98319	182251	355.236	6.062		C19 H30 O5	16	C18+	(356.2439, 39391.56)(357.247, 7640.41)(358.2504, 1453.45)	338.209
1beta,3beta,5alpha,6beta-tetrahydroxyandrostan-17-one Esi+7.2480006				LMST02020108	84294	2.0622	0.010876	UP	29045	12549	12706	18617	37094	29367	42604	38510	18373	40419	355.236	7.248		C19 H30 O5	16	C18+	(356.2436, 9411.32)(357.2468, 2155.78)	338.209
1beta,3beta,5alpha,6beta-tetrahydroxyandrostan-17-one Esi+7.446999				LMST02020108	84294	1.1041	0.56568	UP	24824	12224	10903	14426	14783	18452	1	16689	12591	20186	355.236	7.447		C19 H30 O5	16	C18+	(356.2435, 4890.32)(357.2467, 851.68)	338.209
1H-Imidazole-4-methanol	822-55-9		C05562		66321	1.0875	0.32731	UP	49454	44067	51096	49069	47256	38753	52421	45912	36749	50341	115.075	5.123		C4 H6 N2 O	16	hilic+	(116.082, 8556.65)(117.0849, 348.26)	98.048
2'''',2''''',2''''''-Trihydroxy-5''',3'''',5'''''-tribenzylisodiuvaretin				LMPK12120478	52281	23839	0.01217	UP	48631	1	1	1	37163	1	1	14057	1	14711	802.312	3.288		C51 H46 O9	16	hilic-	(801.3045, 5764.83)(802.307, 2381.38)	802.314
2'-Deoxyuridine	951-78-0		C00526		91	1.4769	0.0023174	UP	26866	14559	15623	15360	25675	18109	21365	25475	18559	21989	245.102	1.104		C9 H12 N2 O5	16	C18+	(246.1091, 3583.34)(247.1121, 2385.9)	0.672
2',6'-Dihydroxy-4'-methoxyacetophenone	7507-89-3		C10680		68489	1.014	0.9651	UP	131853	155993	166925	189316	146546	148878	193423	153762	152844	150737	182.058	1.169		C9 H10 O4	16	hilic-	(363.1079, 1362.19)(364.1137, 140.29)(181.051, 27513.6)(182.053, 3085.34)(227.0567, 2862.83)(228.0606, 163.13)	182.058
2',6'-Dihydroxy-4'-methoxyacetophenone	7507-89-3		C10680		68489	0.82588	0.31998	DOWN	36386	56735	73354	47947	40123	41338	53807	42358	48563	47450	182.059	4.271		C9 H10 O4	16	C18+	(183.0658, 3046.92)(382.1502, 7292.82)(383.1535, 1767.58)	182.058
2',6'-Dihydroxy-4'-methoxyacetophenone	7507-89-3		C10680		68489	1.1905	0.39224	UP	57998	64782	49912	67703	50257	37820	51883	83420	38611	71898	199.085	6.532		C9 H10 O4	16	hilic+	(200.0921, 7075.63)(201.0958, 692.07)(202.0913, 73.67)	182.058
2',6'-Dihydroxy-4'-methoxyacetophenone Esi+0.8400001	7507-89-3		C10680		68489	0.63242	0.0064799	DOWN	32397	70075	64694	61397	34315	55574	45521	40659	55496	46895	182.058	0.84		C9 H10 O4	16	hilic+	(183.0657, 6147.67)(184.0686, 497.21)(200.0919, 5144.42)(201.095, 561.75)	182.058
2-([4-(2-Chlorophenyl)-5-methoxycarbonyl-3-ethoxycarbonyl-6-methyl-2-pyridyl]methoxyacetic acid	113994-45-9				974	0.73788	0.42244	DOWN	13658	26576	21205	22308	1	19220	19031	22204	20741	20821	481.112	2.574		C20 H20 Cl N O7	16	hilic-	(480.104, 2619.28)(481.1066, 649.9)(482.1029, 252.53)	421.093
2-(1-Aziridinyl)ethanol	1072-52-2		C19332		73039	0.86883	0.58968	DOWN	275339	155242	269056	209445	95293	197976	209192	106268	118954	167125	87.0685	5.273		C4 H9 N O	16	hilic+	(88.0757, 20257.06)(89.0787, 748.14)	87.0684
2-(1-Aziridinyl)ethanol Esi+5.652	1072-52-2		C19332		73039	0.62631	0.25831	DOWN	33120	146416	48565	74251	19347	70164	80772	104672	66546	21561	87.0686	5.652		C4 H9 N O	16	hilic+	(197.1287, 3946.44)(88.0757, 7705.44)(89.0786, 182.31)	87.0684
2-(4-amino-5-chloro-2-methoxybenzamido)acetic acid					1245	1.2324	0.021725	UP	28658	26806	24345	28215	27664	26249	27211	29845	20062	32413	304.047	1.188		C10 H11 Cl N2 O4	16	hilic-	(303.0404, 2602.35)(304.0417, 243.24)(305.0358, 453.77)	258.041
2-(4-Chlorophenyl)-3-phenyl-3-(2-pyridinyl)acrylonitrile	94546-56-2		C14893		70396	5.5871	1.37E-07	UP	59795	10009	8466	11754	54602	13074	55697	56330	10118	55045	316.08	3.538		C20 H13 Cl N2	16	C18-	(351.0495, 12614.38)(352.0518, 1683.44)(353.0484, 1027.94)(315.0715, 941.98)	316.077
2-(5'-Methylthio)pentylmalic acid			C17222		64501	0.37167	0.20277	DOWN	11826	15027	14047	19084	1	17765	1	9982	18840	11088	250.089	7.031		C10 H18 O5 S	16	hilic+	(251.0963, 3487.49)(252.0994, 548.28)	250.088
2-(8-[3]-ladderane-octanyl)-sn-glycero-3-phosphocholine					40396	0.98557	0.83085	DOWN	13796	15616	14828	14730	15812	15632	14620	15231	13319	15644	547.386	6.381		C28 H53 N O6 P	16	hilic+	(548.3936, 1761.2)(549.3966, 531.72)	530.361
2-(Acetamidomethylene)succinate			C01215		63871	1.2955	0.0037303	UP	349890	301785	294963	320452	320926	260455	323931	348239	250306	397436	187.049	5.904		C7 H9 N O5	16	hilic-	(373.0892, 21761.61)(374.0922, 3161.38)(375.0994, 983.41)(186.0416, 57463.46)(187.0448, 4306.5)	187.048
2-(Acetamidomethylene)succinate			C01215		63871	1.1434	0.088622	UP	142985	156505	142301	138961	160628	129744	160887	162822	135054	173182	187.048	1.606		C7 H9 N O5	16	C18+	(210.0381, 5884.26)(397.0859, 783.32)(188.0558, 39749.84)(189.0592, 3207.9)	187.048
2-(Acetamidomethylene)succinate			C01215		63871	1.1714	0.097449	UP	40170	36615	32787	39853	36998	28223	37211	38716	28047	45956	187.048	5.898		C7 H9 N O5	16	hilic+	(210.0378, 2236.05)(188.0558, 6382.29)(189.0587, 505.6)	187.048
2-(Acetamidomethylene)succinate Esi-1.677			C01215		63871	0.89582	0.56019	DOWN	37120	38687	64710	42418	40893	45766	52667	42263	57928	38811	187.049	1.677		C7 H9 N O5	16	hilic-	(373.0862, 322.23)(186.0415, 7517.68)(187.0449, 684.58)	187.048
2-(Acetamidomethylene)succinate Esi+1.8910003			C01215		63871	1.0522	0.93562	UP	22753	41480	38884	56723	72548	55076	43285	76560	55477	43298	187.048	1.891		C7 H9 N O5	16	C18+	(210.0391, 3368.25)(188.057, 9436.03)(189.0603, 588.18)	187.048
2-(beta-D-Glucosyl)-sn-glycerol			C11546		69092	0.91615	0.34808	DOWN	71854	65874	69384	76913	56905	68486	71669	52425	69410	50441	254.1	3.824		C9 H18 O8	16	hilic-	(253.093, 2392.91)(254.0975, 156.16)(299.0986, 4897.35)(300.1016, 494.38)	254.1
2-(beta-D-Glucosyl)-sn-glycerol			C11546		69092	1.0551	0.81084	UP	234348	158596	179831	274327	155612	198231	295237	208257	212766	210400	254.101	3.831		C9 H18 O8	16	hilic+	(277.0897, 34273.45)(278.0937, 3500.92)(531.1913, 981.95)(532.1931, 213.26)(255.1084, 5289.95)(256.1162, 1104.26)(272.1349, 8570.57)	254.1
2-(beta-D-Glucosyl)-sn-glycerol 3-phosphate			C10517		68368	0.71871	0.096648	DOWN	463975	1244694	967992	1221313	527037	816716	751456	767204	824641	893255	334.067	5.017		C9 H19 O11 P	16	hilic-	(333.0592, 161278.77)(334.0616, 17557.6)(335.063, 4055.51)(379.0635, 5714.69)(380.0668, 823.48)	334.067
2-(beta-D-Glucosyl)-sn-glycerol Esi-3.1360004			C11546		69092	1.3803	0.15138	UP	44692	29091	32192	24188	39125	20877	22832	23809	24716	40727	314.124	3.136		C9 H18 O8	16	hilic-	(313.115, 2622.44)(314.1183, 194.42)	254.1
2-(beta-D-Glucosyl)-sn-glycerol Esi+3.5929995			C11546		69092	0.93026	0.32188	DOWN	51546	55833	58938	59173	49732	48282	56035	53923	58458	57298	254.1	3.593		C9 H18 O8	16	hilic+	(277.0899, 2779.79)(278.0971, 337.43)(255.111, 1214.0)(272.1313, 3960.97)	254.1
2-(ethylamino)-4'-hydroxy-Propiophenone	18300-92-0				2019	1.1938	0.065282	UP	331460	253898	220047	307786	343536	309607	312661	324864	278468	317575	193.11	3.014		C11 H15 N O2	16	C18+	(194.1177, 34997.6)(195.1208, 4788.32)	193.11
2-(ethylamino)-4'-hydroxy-Propiophenone	18300-92-0				2019	1.3752	0.53164	UP	92909	323078	120256	80411	278842	66341	274649	84145	120996	282496	193.111	6.676		C11 H15 N O2	16	hilic+	(194.118, 24864.66)(195.1204, 3882.23)(196.1196, 50.19)	193.11
2-(ethylamino)-4'-hydroxy-Propiophenone Esi+1.5039998	18300-92-0				2019	0.7811	0.49844	DOWN	196426	108471	120563	90896	117891	189110	1	133617	194243	109533	193.111	1.504		C11 H15 N O2	16	C18+	(194.118, 16197.1)(195.1206, 2543.57)	193.11
2-(m-Chlorophenyl)-2-(p-chlorophenyl)-1,1-dichloroethane	4329-12-08		C14714		70283	1.3379	0.17499	UP	97553	40238	48512	65675	74634	64351	50162	79881	63538	57520	317.956	5.409		C14 H10 Cl4	16	hilic-	(316.9487, 68498.09)(317.9515, 3949.41)	317.954
2-(Methylthio)ethanesulfonate			C03920		63902	1.1892	0.16273	UP	119655	104657	75103	111485	89669	84611	109522	105160	107447	118043	155.991	3.81		C3 H8 O3 S2	16	hilic-	(154.9839, 10988.6)(155.988, 239.28)	155.992
2-(Methylthio)ethanesulfonate Esi-1.3220003			C03920		63902	0.6556	0.19596	DOWN	28940	82210	34169	83041	67424	42669	35880	31951	78033	33853	155.991	1.322		C3 H8 O3 S2	16	hilic-	(154.9848, 4703.98)(155.988, 182.18)(200.987, 3770.21)	155.992
2-(N-morpholino)ethanesulfonic acid	4432-31-9				44696	0.051981	4.25E-07	DOWN	23230	491743	505195	364729	14952	331747	19852	19864	510275	30266	195.056	2.95		C6 H13 N O4 S	16	C18-	(194.0495, 75865.52)(195.0522, 4829.36)	0.37
2-(N-morpholino)ethanesulfonic acid	4432-31-9				44696	0.078514	6.61E-07	DOWN	320310	5283554	5260828	4194098	241656	4085318	392027	324693	5158586	494131	195.058	2.169		C6 H13 N O4 S	16	hilic-	(389.1065, 22753.88)(390.1099, 3475.06)(391.1045, 2357.74)(194.0507, 877010.2)(195.0535, 57969.05)	0.37
2-(N-morpholino)ethanesulfonic acid	4432-31-9				44696	1.16E-05	6.67E-13	DOWN	1	98401	88971	68665	1	74479	1	1	99428	1	195.057	2.953		C6 H13 N O4 S	16	C18+	(196.0643, 17733.52)(197.0679, 1392.67)	0.37
2-(N-morpholino)ethanesulfonic acid	4432-31-9				44696	0.067301	0.1238	DOWN	34411	258558	251418	207111	13890	243797	14662	1	323190	27747	195.057	2.14		C6 H13 N O4 S	15	hilic+	(218.0459, 613.79)(196.0648, 59590.01)(197.0689, 3677.2)(213.0906, 1757.5)(391.1209, 2001.77)(392.1263, 378.06)	0.37
2-(N-morpholino)ethanesulfonic acid 2.563	4432-31-9				44696	1.36E-05	7.57E-13	DOWN	1	79783	80548	57121	1	65265	1	1	85173	1	195.057	2.563		C6 H13 N O4 S	16	C18+	(196.0641, 13386.29)(197.0677, 1002.45)(198.0667, 834.29)	0.37
2-(N-morpholino)ethanesulfonic acid Esi-1.163	4432-31-9				44696	1.5989	0.10439	UP	18315	1	1	26489	22463	47577	25123	25276	1	22151	255.08	1.163		C6 H13 N O4 S	16	hilic-	(509.1513, 979.45)(510.1526, 136.23)(254.073, 2476.86)(255.0734, 318.1)	0.37
2-(N-morpholino)ethanesulfonic acid Esi-2.555	4432-31-9				44696	0.03746	0.058221	DOWN	17352	327062	391003	236659	1	215485	1	14626	320187	20336	195.057	2.555		C6 H13 N O4 S	14	C18-	(194.0493, 40257.52)(195.0522, 2955.11)(196.0463, 1551.34)	0.37
2-(o-Carboxybenzamido)glutaramic acid	2393-39-7				2818	1.4934	8.82E-04	UP	168227	100823	106292	119448	131237	99050	134760	148482	92774	146808	294.085	3.951		C13 H14 N2 O6	16	C18-	(587.1649, 661.86)(293.0774, 45014.82)(294.0807, 6202.61)(295.0827, 842.86)	294.085
2-(o-Carboxybenzamido)glutaramic acid	2393-39-7				2818	1.2036	0.015419	UP	255087	235537	215308	274104	249617	220642	244150	266747	195802	276934	294.086	4.335		C13 H14 N2 O6	16	hilic-	(587.1623, 222.84)(293.0786, 33216.54)(294.0815, 4495.37)(295.0841, 783.91)	294.085
2-(o-Carboxybenzamido)glutaramic acid	2393-39-7				2818	1.0868	0.36048	UP	38555	40460	36045	44006	36831	35950	42539	42288	30578	42141	294.086	3.947		C13 H14 N2 O6	16	C18+	(317.0755, 2481.53)(295.0933, 9929.5)(296.0981, 1720.5)	294.085
2-(o-Carboxybenzamido)glutaramic acid	2393-39-7				2818	1.1247	0.13426	UP	23661	23003	20297	23777	23968	19479	22683	23331	16644	25467	294.086	4.329		C13 H14 N2 O6	16	hilic+	(317.0748, 744.43)(295.0926, 2704.39)(296.0944, 334.13)	294.085
2-(p-Methoxyphenyl)-3-(m-chlorophenyl)acrylonitrile			C14936		70438	2.34E-05	2.93E-15	DOWN	1	46343	45798	48501	1	48185	1	1	37969	1	269.058	2.947		C16 H12 Cl N O	16	hilic-	(268.0506, 6777.4)(269.0539, 1033.09)(270.0494, 394.41)	269.061
2-[3-Carboxy-3-(methylammonio)propyl]-L-histidine			C04692		3400	1.0407	0.8834	UP	88109	58009	98318	90905	72742	53690	81545	55909	44303	40606	270.132	1.462		C11 H18 N4 O4	16	C18-	(269.1251, 9573.39)(270.1281, 1205.27)	270.133
2-[3-Carboxy-3-(methylammonio)propyl]-L-histidine			C04692		3400	0.81696	0.0055284	DOWN	236930	299950	288746	329276	199129	251912	214782	219411	259370	228634	270.134	6.817		C11 H18 N4 O4	16	hilic-	(539.2582, 751.58)(540.2611, 190.09)(269.1264, 54090.64)(270.1293, 6021.45)(271.131, 613.29)	270.133
2-[3-Carboxy-3-(methylammonio)propyl]-L-histidine			C04692		3400	0.77143	0.021783	DOWN	1084484	1712088	1520475	1495122	982601	1261335	1058840	1238384	1324597	1267096	270.133	2.129		C11 H18 N4 O4	16	C18+	(293.1223, 1080.11)(271.1404, 107170.88)(272.1431, 13016.93)(273.1455, 1542.7)(541.2742, 616.6)	270.133
2-[3-Carboxy-3-(methylammonio)propyl]-L-histidine			C04692		3400	0.75116	0.0048918	DOWN	751392	995995	959703	1072050	630632	853132	740229	815245	982382	818389	270.133	6.824		C11 H18 N4 O4	16	hilic+	(293.1224, 1526.22)(271.141, 146974.42)(272.1436, 18053.56)(273.1453, 2033.62)(541.2733, 14887.68)(542.2762, 3645.94)(543.2774, 602.92)	270.133
2-[3-Carboxy-3-(methylammonio)propyl]-L-histidine Esi-1.4589998			C04692		3400	0.75962	0.50234	DOWN	88366	37238	112344	85275	73848	99891	81370	24638	94014	42014	270.132	1.459		C11 H18 N4 O4	16	C18-	(269.1251, 11783.53)(270.1285, 1562.19)	270.133
2-[3-Carboxy-3-(methylammonio)propyl]-L-histidine Esi-2.1229997			C04692		3400	0.87831	0.12222	DOWN	55878	67930	66603	69874	47611	54759	52069	56949	63697	54900	270.132	2.123		C11 H18 N4 O4	16	C18-	(269.1251, 5008.17)(270.1284, 555.65)	270.133
2-[3-Carboxy-3-(methylammonio)propyl]-L-histidine Esi-6.9430003			C04692		3400	0.81663	0.327	DOWN	14474	32729	20272	21966	13023	15778	13643	19363	17953	22390	270.133	6.943		C11 H18 N4 O4	16	hilic-	(269.1262, 4748.4)(270.1294, 468.63)	270.133
2-[3-Carboxy-3-(methylammonio)propyl]-L-histidine Esi+2.905			C04692		3400	0.78883	0.41453	DOWN	56006	130825	75171	83031	48704	57864	52838	71499	61678	92940	270.134	2.905		C11 H18 N4 O4	16	C18+	(271.1406, 14956.95)(272.1441, 2042.57)	270.133
2-[3-Carboxy-3-(methylammonio)propyl]-L-histidine Esi+2.9679997			C04692		3400	0.72543	0.43677	DOWN	146447	347709	151071	157208	78312	109245	102061	196074	152106	145497	270.133	2.968		C11 H18 N4 O4	16	C18+	(271.1406, 30451.82)(272.1437, 4116.76)(273.1322, 63.06)	270.133
2-Acetamido-2-deoxy-6-O-a-L-fucopyranosyl-D-glucose	37776-59-3	HMDB05817			58324	1.6214	2.01E-04	UP	42529	23700	29658	30658	44847	28817	46255	43387	26401	47750	367.149	4.013		C14 H25 N O10	16	C18+	(368.1563, 9466.61)(369.1603, 1934.99)(370.1539, 1424.78)	367.148
2-Acetolactic acid	918-44-5		C00900		293	0.94189	0.23165	DOWN	414454	503650	496257	466611	428060	449787	463439	434501	494709	403202	132.043	3.53		C5 H8 O4	16	C18-	(131.035, 109306.76)(132.0383, 4992.71)	132.042
2-Acetolactic acid Esi-3.3629992	918-44-5		C00900		293	1.0109	0.9221	UP	384271	387508	393923	393781	371845	368965	330326	414599	442805	395253	132.043	3.363		C5 H8 O4	16	C18-	(131.0352, 64294.22)(132.0385, 3661.79)	132.042
2-Acetyl-5-tetrahydroxybutyl Imidazole	94944-70-4				45499	1.3111	0.0095407	UP	9046	8254	6826	6636	9495	7608	8804	8753	6121	10233	230.092	1.178		C9 H14 N2 O5	16	C18+	(231.0985, 4011.02)(232.0959, 907.31)	230.09
2-amino-14,16-dimethyloctadecan-3-ol				LMSP01080031	53931	0.88435	0.61123	DOWN	63786	62226	53478	47486	28687	67832	64471	46407	34375	38612	335.315	1.143		C20 H43 N O	16	hilic+	(336.3249, 8280.91)(337.3281, 1788.32)	313.334
2-Amino-2-deoxyisochorismate			C18054		72009	2.2624	7.79E-08	UP	63062	30172	30847	26254	61333	27736	60502	58123	25140	55674	225.063	4.004		C10 H11 N O5	16	C18-	(260.0297, 1363.66)(224.0563, 17510.63)(225.06, 2158.86)	225.064
2-Amino-2-deoxyisochorismate			C18054		72009	0.74846	5.45E-04	DOWN	29784	42954	40409	42690	28737	42053	33120	30537	37546	31161	225.065	3.67		C10 H11 N O5	16	C18+	(248.0538, 3536.1)(226.0713, 4815.6)(227.077, 422.75)	225.064
2-Amino-2-deoxyisochorismate			C18054		72009	1.5797	1.97E-04	UP	64503	45331	43125	40517	68662	39970	70821	66146	38384	66770	225.064	3.067		C10 H11 N O5	16	hilic+	(226.0716, 6877.82)(227.0748, 788.66)	225.064
2-Amino-2-deoxyisochorismate Esi+4.0029993			C18054		72009	2.2827	0.37379	UP	38466	21292	22462	18217	36013	20197	38254	35967	1	37220	225.064	4.003		C10 H11 N O5	15	C18+	(226.0713, 10557.12)(227.077, 1286.91)	225.064
2-Amino-2-methyl-1-propanol	124-68-5				4136	0.88397	0.9968	DOWN	180882	347461	177583	191774	385428	802920	369581	385000	289210	322405	89.0842	5.271		C4 H11 N O	16	hilic+	(90.0916, 53462.84)(91.0948, 2378.06)	89.0841
2-Amino-3-carboxymuconate semialdehyde	2189-46-0		C04409		3319	0.97573	0.87811	DOWN	39011	47006	46553	46571	42389	33114	40064	39489	46462	52908	185.035	0.779		C7 H7 N O5	16	C18+	(186.041, 11814.85)(187.044, 863.41)	185.032
2-Amino-3-methyl-1-butanol	473-75-6				44703	1.1252	0.56138	UP	8154622	4613820	6461932	6890485	6573758	7033391	8816240	5489574	5745465	5396274	103.1	0.901		C5 H13 N O	16	C18+	(104.1072, 1809622.6)(105.1105, 84771.01)(106.112, 4848.09)	0.391
2-Amino-3-methyl-1-butanol	473-75-6				44703	1.1749	0.22299	UP	26445648	15265449	20636312	22106344	22338808	22681160	29030196	20165806	19377628	22697892	103.1	5.772		C5 H13 N O	16	hilic+	(104.1073, 962482.5)(105.1105, 46110.98)(106.1123, 2311.69)	0.391
2-Amino-3-methyl-1-butanol Esi+0.993	473-75-6				44703	1.1679	0.87203	UP	82116	36981	78402	86392	58834	61255	140120	52024	54496	33622	103.1	0.993		C5 H13 N O	16	C18+	(104.1074, 204278.12)(105.1107, 10609.17)	0.391
2-Amino-3-methyl-1-butanol Esi+3.5159998	473-75-6				44703	1.062	0.62206	UP	47108	42541	40997	43874	45852	35447	31985	46553	35372	45059	103.1	3.516		C5 H13 N O	16	hilic+	(104.1071, 7231.23)(105.1101, 264.78)	0.391
2-Amino-3-methyl-1-butanol Esi+8.806	473-75-6				44703	1.4171	0.016168	UP	140268	97437	74623	119306	118629	90113	118078	150398	96196	167264	103.1	8.806		C5 H13 N O	16	hilic+	(104.107, 20151.81)(105.1102, 1085.28)	0.391
2-amino-4-cyano-butanoic acid			C05717		35948	1.8852	0.39175	UP	39451	1	1	30842	31449	39883	28392	1	1	31998	128.058	0.953		C5 H8 N2 O2	12	C18+	(129.0658, 17915.41)(130.068, 1341.93)	128.059
2-amino-4-cyano-butanoic acid			C05717		35948	1.1845	0.26706	UP	230360	119273	135493	165787	212486	228181	172142	190100	187716	215545	128.059	7.279		C5 H8 N2 O2	16	hilic+	(129.066, 38508.48)(130.0692, 1916.61)	128.059
2-amino-4-cyano-butanoic acid Esi+4.3839993			C05717		35948	0.57185	0.41616	DOWN	24850	37206	29183	31456	23854	45425	26779	1	24709	23694	128.058	4.384		C5 H8 N2 O2	15	hilic+	(129.0659, 7554.31)(130.0667, 525.35)	128.059
2-amino-4-cyano-butanoic acid Esi+7.122001			C05717		35948	0.54547	9.34E-04	DOWN	68918	107569	89761	146538	62847	119575	50616	67951	108895	69616	128.059	7.122		C5 H8 N2 O2	16	hilic+	(129.066, 24180.92)(130.0688, 1499.46)	128.059
2-Amino-4-oxo-6-(1',2',3'-trihydroxypropyl)-diquinoid-7,8-dihydroxypterin		HMDB12144	C05253		62810	2.10E-05	2.90E-14	DOWN	1	50968	53380	42524	1	49750	1	1	54275	1	335.105	2.604		C9 H15 N5 O6	15	hilic-	(334.0978, 2299.16)(335.1036, 189.42)	289.102
2-Amino-4-oxo-6-(1',2',3'-trihydroxypropyl)-diquinoid-7,8-dihydroxypterin		HMDB12144	C05253		62810	4.23E-05	1.34E-13	DOWN	1	22619	23823	22597	1	21112	1	1	28299	1	289.1	4.172		C9 H15 N5 O6	15	C18+	(290.1063, 6022.98)(291.1101, 1119.62)	289.102
2-Amino-5-oxohexanoate			C05825		63460	1.1664	0.16191	UP	123232	138416	134990	152705	155241	139627	185681	138495	113208	143724	145.074	3.376		C6 H11 N O3	16	C18-	(289.1399, 2152.04)(144.0667, 35159.83)(145.0701, 2242.11)	145.074
2-Amino-5-oxohexanoate			C05825		63460	1.0757	0.43877	UP	439872	529271	482436	544628	512462	494975	608576	474928	425776	472477	145.075	3.087		C6 H11 N O3	16	hilic-	(144.0681, 60505.37)(145.0712, 4134.49)(146.0715, 371.86)(204.0891, 6632.83)	145.074
2-Amino-5-oxohexanoate			C05825		63460	0.60702	0.0061588	DOWN	262786	655691	574884	578522	322178	556446	356641	333920	485520	446140	145.074	2.87		C6 H11 N O3	16	C18+	(168.0634, 10243.34)(169.0863, 2926.29)(313.1375, 476.68)(146.0815, 44365.6)(147.0846, 3071.86)	145.074
2-Amino-5-oxohexanoate			C05825		63460	0.72824	8.87E-04	DOWN	845348	1243264	1262321	1337322	992306	1251543	1003797	926633	1219139	950718	145.074	1.866		C6 H11 N O3	15	hilic+	(146.0818, 186710.23)(147.0844, 12846.87)(291.1524, 941.9)	145.074
2-Amino-5-oxohexanoate Esi-1.8619996			C05825		63460	0.69501	2.41E-04	DOWN	250057	433101	431109	457690	290652	384103	289779	248479	349554	265994	145.074	1.862		C6 H11 N O3	16	hilic-	(144.0674, 49358.93)(145.0704, 3352.07)	145.074
2-Amino-5-oxohexanoate Esi-3.271			C05825		63460	0.83799	0.019272	DOWN	432265	511608	472792	536638	435251	569038	403043	364807	469094	394381	145.075	3.271		C6 H11 N O3	16	hilic-	(144.0674, 59848.34)(145.0705, 3329.22)	145.074
2-Amino-5-oxohexanoate Esi-3.4609995			C05825		63460	0.93707	0.41729	DOWN	138813	138754	137938	161359	144863	172460	137425	122525	150535	129764	145.074	3.461		C6 H11 N O3	16	C18-	(144.0667, 37320.25)(145.0703, 2560.71)	145.074
2-Amino-5-oxohexanoate Esi+1.5610002			C05825		63460	0.58862	0.0078518	DOWN	41849	51383	62735	61812	39634	66331	43973	40810	90398	35444	145.074	1.561		C6 H11 N O3	16	hilic+	(313.1372, 258.56)(146.0813, 12250.22)(147.0828, 1224.8)	145.074
2-Amino-5-oxohexanoate Esi+2.421			C05825		63460	0.63516	7.08E-04	DOWN	232139	395991	413193	410115	249548	382057	293071	253718	373392	219410	145.074	2.421		C6 H11 N O3	16	C18+	(168.0629, 8243.74)(146.081, 47077.07)(147.0841, 3095.04)	145.074
2-Amino-5-oxohexanoate Esi+3.0929997			C05825		63460	0.82823	9.75E-04	DOWN	318417	366250	365544	397763	295072	384025	305326	338711	355798	333943	145.075	3.093		C6 H11 N O3	16	hilic+	(168.0658, 5078.76)(146.0812, 14571.03)(147.0846, 1231.41)	145.074
2-Amino-5-oxohexanoate Esi+3.3870008			C05825		63460	1.1052	0.30019	UP	162565	161322	156129	157331	145575	165437	198538	189159	146600	170548	145.074	3.387		C6 H11 N O3	16	C18+	(168.0639, 2178.81)(313.1396, 5270.09)(146.0813, 29262.74)(147.0845, 2305.17)(291.1557, 5883.39)	145.074
2-Amino-5-oxohexanoate Esi+6.474999			C05825		63460	0.9685	0.73141	DOWN	364129	335996	354511	442434	354892	435737	376968	404309	412706	470673	145.075	6.475		C6 H11 N O3	16	hilic+	(146.0819, 72462.45)(147.0851, 4579.49)	145.074
2-Amino-5-phosphopentanoic acid	76326-31-3		C13734		69668	0.93434	0.45823	DOWN	32123	41547	40523	37547	26654	29721	36115	33467	34741	33279	197.048	1.973		C5 H12 N O5 P	16	hilic-	(196.0397, 4399.35)(197.0459, 1352.93)(256.0651, 1079.37)	197.045
2-Amino-6-(benzylthio)purine	1874-58-4		C15279		70755	0.060857	2.16E-07	DOWN	14731	275758	248797	209425	10100	154895	11718	13241	246765	15397	257.072	4.926		C12 H11 N5 S	16	C18-	(256.0648, 76816.62)(257.0677, 8063.99)(258.0625, 3159.85)	257.074
2-Amino-6-(benzylthio)purine	1874-58-4		C15279		70755	1.15E-05	1.91E-12	DOWN	1	104148	97370	83918	1	60960	1	1	90404	1	257.073	4.923		C12 H11 N5 S	16	C18+	(280.0634, 795.13)(258.0799, 28268.92)(259.083, 3766.41)(260.0803, 1566.13)	257.074
2-Amino-6-(benzylthio)purine Esi+4.847	1874-58-4		C15279		70755	0.71092	0.029453	DOWN	27009	25691	37147	36812	22377	40411	28203	22862	39987	27246	274.1	4.847		C12 H11 N5 S	16	C18+	(275.1078, 5983.37)(276.1172, 1258.26)	257.074
2-amino-8-oxo-9,10-epoxy-decanoic acid			C12027		35859	1.8604	0.013364	UP	89207	42603	38476	53834	101251	91892	113001	101705	45683	98466	215.117	4.272		C10 H17 N O4	13	C18+	(238.1068, 2951.2)(216.1234, 9854.94)(217.1243, 1500.11)	215.116
2-amino-8-oxo-9,10-epoxy-decanoic acid			C12027		35859	1.0336	0.69625	UP	104890	116255	99518	103006	110843	99435	126900	111460	116889	115068	215.116	1.8		C10 H17 N O4	16	hilic+	(238.1043, 1340.73)(216.1234, 12223.56)(217.1238, 2238.17)	215.116
2-amino-8-oxo-9,10-epoxy-decanoic acid Esi+1.5330002			C12027		35859	0.77168	0.35195	DOWN	30068	46645	41054	52486	60070	53262	38440	51189	88902	44112	215.117	1.533		C10 H17 N O4	16	hilic+	(216.1235, 2937.56)(217.1198, 1236.93)(233.1521, 879.1)(431.2424, 689.54)(432.256, 588.1)	215.116
2-amino-8-oxo-9,10-epoxy-decanoic acid Esi+3.4749994			C12027		35859	1.0116	0.54018	UP	1	22989	27312	27734	26059	35668	49296	26860	26667	37336	237.099	3.475		C10 H17 N O4	15	C18+	(238.1063, 4153.08)(239.106, 800.84)	215.116
2-amino-8-oxo-9,10-epoxy-decanoic acid Esi+3.7560003			C12027		35859	0.56843	0.3991	DOWN	1	22482	1	18753	1	15300	1	21546	18498	21363	215.116	3.756		C10 H17 N O4	11	C18+	(216.1235, 5324.51)(217.1142, 1805.78)	215.116
2-amino-8-oxo-9,10-epoxy-decanoic acid Esi+4.3209996			C12027		35859	0.96014	0.78472	DOWN	43579	47905	49918	50718	35709	38051	49315	41395	35620	42432	215.117	4.321		C10 H17 N O4	13	C18+	(238.1078, 2515.21)(216.1239, 7716.56)(217.1243, 1396.22)	215.116
2-amino-isobutyric acid		HMDB01906		LMFA01100053	74882	1.7156	0.0086073	UP	56459	23181	26710	33389	51960	42909	41378	54884	30786	51571	103.064	6.638		C4 H9 N O2	16	hilic-	(102.0562, 744.14)(162.0779, 8688.97)(163.0806, 595.36)	103.063
2-amino-isobutyric acid Esi-2.4819999		HMDB01906		LMFA01100053	74882	1.2329	0.43994	UP	25918	27720	25590	28219	31713	39820	32992	25077	1	24705	103.064	2.482		C4 H9 N O2	15	hilic-	(102.0569, 5295.69)(103.0603, 170.99)(162.0773, 298.12)	103.063
2-Aminoadenosine	2096-10-08		C00939		65544	2.01E-05	4.98E-15	DOWN	1	57088	44978	55611	1	53009	1	1	53059	1	282.111	1.99		C10 H14 N6 O4	9	hilic-	(281.1025, 1626.36)(282.1028, 1688.01)	282.108
2-Aminoestra-1,3,5(10)-triene-3,17beta-diol			C15006		70502	1.6086	0.65785	UP	16540	18301	20349	23360	1	1	16271	25840	1	40688	309.169	2.906		C18 H25 N O2	16	C18+	(310.1766, 3933.3)(311.1807, 970.53)	287.188
2-Aminopyrazine	5049-61-6				44987	2.2928	0.22608	UP	37420	10759	31856	13077	45638	1	15499	9968	1	23254	112.075	5.456		C4 H5 N3	16	hilic+	(113.082, 1780.37)(114.0897, 158.45)(225.1589, 1013.14)	95.0483
2-Benzimidazolylguanidine	5418-95-1		C10898		68668	1.0583	0.38308	UP	68610	61254	59978	60610	56129	67211	60433	58499	54321	59993	175.086	2.49		C8 H9 N5	16	hilic-	(395.1608, 502.97)(174.0786, 7958.15)(175.0815, 526.85)(234.1043, 353.24)	175.086
2-Benzimidazolylguanidine	5418-95-1		C10898		68668	0.89777	0.48714	DOWN	57240	62629	75756	54251	68781	71065	62382	65591	81168	65670	175.085	6.427		C8 H9 N5	16	hilic+	(373.1797, 140.55)(176.0922, 3246.77)(177.0932, 324.37)	175.086
2-Benzimidazolylguanidine Esi-2.3899999	5418-95-1		C10898		68668	1.5093	0.0052472	UP	20905	10658	13408	14443	18540	14763	18340	17134	14379	21912	175.086	2.39		C8 H9 N5	16	hilic-	(409.1872, 771.22)(174.0789, 3209.93)(175.0806, 141.6)(234.1088, 193.05)	175.086
2-Bromo-5-hydroxy-N-[2-(4-hydroxyphenyl)ethyl]-4-methoxy-N-methylbenzamide			C12252		69394	1.0722	0.48152	UP	51076	59607	63256	61349	62554	52016	68038	49885	46848	54050	379.041	2.39		C17 H18 Br N O4	16	hilic-	(378.0339, 5951.17)(379.0372, 846.14)(380.0319, 907.78)	379.042
2-Bromophenol	95-56-7		C14841		70346	1.0612	0.46622	UP	330775	298451	353752	279066	306182	243115	291597	310202	338988	280437	217.96	1.561		C6 H5 Br O	16	hilic-	(216.952, 71798.01)(217.9528, 8763.9)	171.952
2-Butanone, 4-[6-(sulfooxy)-2-naphthalenyl]-	91488-18-5				1378	0.5692	0.08855	DOWN	9872	38240	26492	14714	16169	14485	12708	8975	16421	11178	354.076	6.132		C14 H14 O5 S	16	C18-	(353.0692, 10518.37)(354.0721, 1487.91)	294.056
2-Butanone, 4-[6-(sulfooxy)-2-naphthalenyl]- Esi-5.7480006	91488-18-5				1378	0.38611	0.32459	DOWN	7701	27753	25729	22603	6398	13155	1	9621	17143	14587	340.061	5.748		C14 H14 O5 S	16	C18-	(339.0538, 7684.9)(340.0565, 1353.45)	294.056
2-C-Methyl-D-erythritol 4-phosphate			C11434		64013	2.2984	0.0022413	UP	291012	113806	96642	184718	207340	132705	353893	280009	145029	324205	216.041	3.835		C5 H13 O7 P	16	hilic-	(215.0335, 32369.23)(216.0368, 2726.1)	216.04
2-C-Methyl-D-erythritol 4-phosphate Esi-3.9780004			C11434		64013	2.2699	0.28462	UP	51515	18847	17110	29377	41772	19420	47917	37335	145029	324205	216.041	3.978		C5 H13 O7 P	15	hilic-	(215.0333, 21302.62)(216.0371, 1901.74)	216.04
2-Caffeoylisocitrate			C02927		65864	5.89E-05	8.56E-14	DOWN	1	16934	19087	23604	1	15832	1	1	14893	1	400.067	4.353		C15 H14 O10	16	hilic-	(399.0596, 4313.82)(400.0628, 768.23)	354.059
2-carboxy-Pyrimidine	31519-62-7				45034	1.2682	0.0047787	UP	64524	43203	45709	49240	66051	47527	60062	54740	44541	54549	141.054	4.445		C5 H4 N2 O2	16	hilic+	(142.0612, 9185.38)(143.0654, 589.06)	124.027
2-Chlorobenzhydrol			C15393		70862	1.0221	0.41974	UP	103836	102766	110875	103095	101350	98118	97092	95179	96494	96269	278.069	2.018		C13 H11 Cl O	16	hilic-	(277.0616, 13571.28)(278.0671, 2009.06)	218.05
2-Deoxy-5-keto-D-gluconic acid			C06892		63289	1.5244	0.088375	UP	183932	239787	129706	159618	248238	194057	271503	192374	78715	247112	224.054	1.034		C6 H10 O6	16	C18-	(223.0466, 84638.04)(224.0498, 5951.44)	178.048
2-deoxyecdysone 22-phosphate				LMST01010183	57628	12376	0.015624	UP	23490	1	1	1	14319	1	1	13970	1	10845	528.289	8.384		C27 H45 O8 P	16	C18+	(529.2957, 3308.24)(530.2979, 988.6)	528.285
2-Dimethylamino-5,6-dimethylpyrimidin-4-ol	40778-16-3		C10916		68685	0.51148	0.072346	DOWN	34695	112391	85836	85257	64427	166996	67866	43684	51483	42862	167.106	1.315		C8 H13 N3 O	16	C18+	(168.1135, 29280.03)(169.1162, 2863.4)	167.106
2-Dimethylamino-5,6-dimethylpyrimidin-4-ol	40778-16-3		C10916		68685	0.47287	0.16649	DOWN	80040	198860	141581	182971	110942	465720	125743	98084	79007	101905	167.106	4.909		C8 H13 N3 O	16	hilic+	(168.1137, 77335.94)(169.1171, 6607.81)(170.1184, 501.0)	167.106
2-Dimethylamino-5,6-dimethylpyrimidin-4-ol Esi+2.588	40778-16-3		C10916		68685	0.8129	0.13127	DOWN	63575	95802	84773	89259	59702	70931	69102	62012	62384	82540	167.106	2.588		C8 H13 N3 O	16	hilic+	(168.1132, 8573.52)(169.1174, 1088.72)	167.106
2-Dimethylamino-5,6-dimethylpyrimidin-4-ol Esi+2.7680004	40778-16-3		C10916		68685	0.85237	0.18594	DOWN	24659	33854	31194	33901	24535	26123	29301	21974	25218	31118	167.106	2.768		C8 H13 N3 O	16	hilic+	(168.1131, 3305.09)(169.1183, 428.19)	167.106
2-Dimethylamino-5,6-dimethylpyrimidin-4-ol Esi+4.697999	40778-16-3		C10916		68685	0.83962	0.16207	DOWN	25233	31974	31280	32962	19842	29523	26911	22698	24012	30612	167.106	4.698		C8 H13 N3 O	16	C18+	(168.113, 5597.56)(169.1184, 798.73)	167.106
2-Dimethylamino-5,6-dimethylpyrimidin-4-ol Esi+5.143	40778-16-3		C10916		68685	0.47718	0.033093	DOWN	71511	366995	291812	268496	172873	265378	216326	96301	186353	114904	167.106	5.143		C8 H13 N3 O	16	hilic+	(168.1135, 64645.02)(169.1166, 5724.64)(170.1265, 714.84)	167.106
2-Ethylacrylylcarnitine		HMDB01990			6417	0.42758	4.75E-05	DOWN	1253241	2737946	2948305	2957229	921715	2317985	1015460	1210693	2320887	1273544	244.154	1.767		C12 H22 N O4	16	C18+	(245.1609, 431860.06)(246.1635, 46384.25)(247.1656, 4626.76)	244.155
2-Ethylacrylylcarnitine		HMDB01990			6417	0.4952	1.97E-04	DOWN	3963339	7385538	7020464	8742828	3054596	5896371	3163258	3707395	6173002	4020741	244.154	7.511		C12 H22 N O4	16	hilic+	(245.1616, 921382.3)(246.1645, 99529.05)(247.1664, 21234.09)	244.155
2-Ethylacrylylcarnitine Esi+1.5760001		HMDB01990			6417	1.0128	0.86202	UP	466939	439282	501891	443633	396505	388302	437515	463190	460859	496135	244.153	1.576		C12 H22 N O4	16	C18+	(245.1601, 55080.0)(246.1626, 6350.57)	244.155
2-Ethylacrylylcarnitine Esi+1.9809995		HMDB01990			6417	1.6564	0.2657	UP	124117	111698	128500	1	83934	79156	113578	97212	1	109153	244.153	1.981		C12 H22 N O4	16	C18+	(245.1604, 16109.21)(246.1628, 2052.01)	244.155
2-Ethylacrylylcarnitine Esi+2.662		HMDB01990			6417	0.40161	4.37E-05	DOWN	498850	1170145	1216731	1276327	364217	949543	403077	464828	959906	504926	244.154	2.662		C12 H22 N O4	16	C18+	(245.1614, 117201.88)(246.1642, 12566.31)(247.1661, 1354.69)	244.155
2-Ethylacrylylcarnitine Esi+4.2130003		HMDB01990			6417	1.5364	0.013277	UP	86479	64436	75233	59789	76406	53861	104316	87129	44070	100425	244.154	4.213		C12 H22 N O4	16	C18+	(245.1613, 28552.04)(246.1649, 3805.27)	244.155
2-Ethylacrylylcarnitine Esi+7.2440014		HMDB01990			6417	0.89361	0.48767	DOWN	183278	191650	199887	233158	140293	133559	161567	162918	144435	179286	244.154	7.244		C12 H22 N O4	16	hilic+	(245.1611, 38871.99)(246.1642, 4206.64)	244.155
2-Formyloxymethylclavam			C17356		71630	0.9965	0.97779	DOWN	13229	13183	13720	18820	11433	11342	11257	15177	14620	16024	171.054	5.806		C7 H9 N O4	16	hilic-	(170.0466, 2302.73)(171.0492, 155.39)(230.0681, 687.78)	171.053
2-Formyloxymethylclavam			C17356		71630	1.0487	0.69523	UP	555186	621970	575079	649834	537614	432321	564776	656360	599490	699217	171.054	1.256		C7 H9 N O4	16	C18+	(172.0607, 17627.39)(173.063, 1612.12)(189.0879, 215702.28)(190.0911, 16214.03)	171.053
2-Formyloxymethylclavam			C17356		71630	1.075	0.57859	UP	664508	685995	571927	794563	577775	447871	626964	758453	608757	799894	171.054	5.936		C7 H9 N O4	16	hilic+	(172.061, 11627.06)(173.0648, 923.06)(189.0879, 131922.27)(190.0909, 9647.65)(191.092, 1365.27)	171.053
2-Furoyl-CoA			C00845		65538	41869	3.20E-14	UP	37509	1	1	1	33698	1	40932	41208	1	44197	921.14	3.155		C26 H38 N7 O18 P3 S	16	hilic-	(920.1332, 5172.78)(921.1366, 1730.43)(922.1351, 1115.34)(923.1344, 225.46)	861.121
2-Heptyl-3-hydroxy-quinolone			C11848		69243	0.78497	0.46799	DOWN	1	26110	19372	26510	32966	17711	25733	15801	26024	17602	281.137	6.924		C16 H21 N O2	16	hilic+	(282.1454, 4476.1)(283.1501, 1295.95)	259.157
2-Hexynoic acid, 6-hydroxy-				LMFA01050273	74637	1.0116	0.86167	UP	178242	182774	177831	168767	166219	159933	171856	146257	169816	157827	128.047	3.251		C6 H8 O3	16	C18-	(301.092, 2688.35)(127.0404, 1567.23)(187.0612, 3446.85)(173.0457, 9796.65)(174.0489, 705.88)	128.047
2-Hexynoic acid, 6-hydroxy-				LMFA01050273	74637	1.0084	0.89359	UP	277178	308411	294437	277710	280617	258514	297176	273411	265850	283662	150.028	0.778		C6 H8 O3	16	C18+	(151.0356, 73123.88)(152.037, 13172.29)	128.047
2-Hexynoic acid, 6-hydroxy-				LMFA01050273	74637	0.93549	0.35901	DOWN	465636	509609	513128	449996	478691	455732	455741	460538	463334	444027	150.028	7.039		C6 H8 O3	16	hilic+	(151.0354, 21042.92)(152.0372, 3962.66)	128.047
2-Hexynoic acid, 6-hydroxy- Esi+0.8059998				LMFA01050273	74637	0.71212	0.011463	DOWN	19667	30035	29950	34654	23972	34392	20634	20977	24634	27012	128.047	0.806		C6 H8 O3	16	hilic+	(129.0546, 4997.2)(130.0583, 324.66)(146.0812, 786.95)	128.047
2-Hexynoic acid, 6-hydroxy- Esi+3.465				LMFA01050273	74637	0.75208	0.0030087	DOWN	136485	169829	174083	191890	147207	213181	145169	137669	185725	133696	128.048	3.465		C6 H8 O3	16	C18+	(129.0548, 5121.87)(146.0814, 42608.94)(147.0845, 3084.2)	128.047
2-hydroxy-10-undecenoic acid				LMFA01050164	74542	1.4336	0.0035278	UP	24879	12870	17317	20123	24290	16785	25538	24360	17740	25635	217.168	5.166		C11 H20 O3	16	hilic+	(218.1752, 3578.76)(219.1792, 596.0)	200.141
2-Hydroxy-3-(4-methoxyethylphenoxy)-propanoic acid	56392-15-5				1255	1.4748	0.0015612	UP	129652	100570	102042	108329	135847	94281	144198	168685	109395	137864	240.1	5.159		C12 H16 O5	16	C18-	(239.0924, 52201.61)(240.0957, 5985.34)	240.1
2-Hydroxy-3-carboxy-6-oxo-7-methylocta-2,4-dienoate			C06581		66438	0.54076	0.0082861	DOWN	55784	126847	109034	126591	44811	128924	49319	82658	93751	83444	245.089	1.807		C10 H12 O6	16	C18+	(246.0967, 18387.73)(247.1002, 2065.86)	228.063
2-Hydroxy-3-carboxy-6-oxo-7-methylocta-2,4-dienoate			C06581		66438	0.6431	0.023328	DOWN	873802	1298941	1392778	1281242	867937	1642640	733490	872281	837332	921029	245.09	1.889		C10 H12 O6	16	hilic+	(246.098, 133046.0)(247.1008, 14546.46)(248.1058, 2992.38)	228.063
2-Hydroxy-3-keto-5-methylthiopentenyl-1-phosphate			C15651		63427	0.93751	0.5214	DOWN	45050	42136	47704	38944	36650	36846	34964	38550	48207	34719	288.006	5.94		C6 H11 O6 P S	16	hilic-	(286.9984, 10630.14)(288.0004, 2122.24)	242.001
2-hydroxy-4- (methylthio) butyric acid	4857-44-7				44706	2.0718	0.19774	UP	36147	47406	25061	22036	36913	1	30427	37455	1	37360	196.04	3.862		C5 H10 O3 S	16	hilic-	(195.0336, 3702.69)(196.0362, 484.95)	1.348
2-Hydroxy-5-methylquinone	615-91-8		C18316		72151	0.59514	0.42214	DOWN	31096	40810	46805	42201	32077	48239	29521	30761	41389	1	138.032	3.763		C7 H6 O3	15	C18-	(137.0246, 11212.01)(138.0278, 743.89)	138.032
2-Hydroxy-5-methylquinone	615-91-8		C18316		72151	1.3124	0.19709	UP	1076218	1048934	864702	1325032	1193836	574899	1115113	1707522	1220025	1106254	138.034	1.918		C7 H6 O3	14	hilic-	(275.1134, 1338.99)(137.0255, 10704.86)(138.0278, 967.71)(183.0316, 80803.77)(184.0347, 6761.5)	138.032
2-Hydroxy-5-methylquinone Esi-0.79800004	615-91-8		C18316		72151	0.70349	0.21611	DOWN	11272	19840	18002	38831	27332	19426	11397	11893	15155	11633	138.032	0.798		C7 H6 O3	16	hilic-	(137.0252, 5712.91)(138.0267, 472.98)(197.0461, 452.57)	138.032
2-Hydroxy-5-methylquinone Esi-0.8690002	615-91-8		C18316		72151	0.61788	0.054809	DOWN	38353	63839	45477	33430	19588	51968	19430	33292	42894	28290	138.033	0.869		C7 H6 O3	16	hilic-	(137.025, 10087.76)(138.0268, 951.31)(183.0305, 2496.43)(184.0331, 230.19)	138.032
2-Hydroxy-5-methylquinone Esi-1.9920001	615-91-8		C18316		72151	1.4204	0.13881	UP	430773	490152	545554	777278	770939	410026	751392	744201	501263	922158	138.033	1.992		C7 H6 O3	13	hilic-	(137.0257, 9169.2)(138.0278, 919.96)(183.0321, 76019.84)(184.0351, 6501.41)	138.032
2-Hydroxy-5-methylquinone Esi-2.581	615-91-8		C18316		72151	5.2144	0.78714	UP	41628	11303	53321	1	300679	17062	30997	301250	52043	1	138.032	2.581		C7 H6 O3	16	hilic-	(275.0555, 4250.4)(137.0255, 2768.01)(138.0294, 41.12)(183.0311, 10675.54)(184.0349, 906.55)	138.032
2-Hydroxy-6-oxo-6-(2-carboxyphenyl)-hexa-2,4-dienoate			C16264		71165	3.11E-05	1.22E-10	DOWN	1	60811	35110	19999	1	32273	1	1	23810	1	262.051	6.17		C13 H10 O6	16	C18-	(261.0436, 19016.53)(262.0468, 2217.54)	262.048
2-Hydroxy-6-oxo-6-(2-carboxyphenyl)-hexa-2,4-dienoate Esi-1.13			C16264		71165	1.1377	0.24763	UP	53013	45312	48517	51206	59325	52315	45877	56494	58269	60012	262.05	1.13		C13 H10 O6	16	C18-	(261.0428, 17012.68)(262.0466, 1340.95)	262.048
2-Hydroxy-6-oxo-6-(2-carboxyphenyl)-hexa-2,4-dienoate Esi-4.857			C16264		71165	0.71987	0.051028	DOWN	10434	23248	18302	19024	10196	15260	11621	12609	13629	15548	262.051	4.857		C13 H10 O6	16	C18-	(261.0434, 6435.22)(262.0471, 736.26)	262.048
2-hydroxy-decanedioic acid		HMDB00424		LMFA01170076	74931	0.88023	0.64365	DOWN	42250	60614	63701	65690	42670	32608	49994	46353	60066	53765	218.115	3.996		C10 H18 O5	16	C18-	(253.0827, 432.27)(217.1078, 8068.5)(218.111, 876.94)	218.115
2-hydroxy-decanedioic acid		HMDB00424		LMFA01170076	74931	2.0099	1.28E-05	UP	113967	53053	56549	60472	100343	52156	104346	99434	43668	85758	218.116	1.74		C10 H18 O5	16	hilic-	(495.2459, 1459.79)(217.1093, 17947.96)(218.1114, 2063.62)	218.115
2-hydroxy-decanedioic acid		HMDB00424		LMFA01170076	74931	2.07	3.89E-05	UP	229700	92983	113189	109288	228537	102308	180314	209226	86173	192550	218.116	3.945		C10 H18 O5	16	C18+	(241.1051, 32666.73)(242.108, 3847.31)(219.1231, 13687.34)(220.1247, 2023.21)	218.115
2-hydroxy-decanedioic acid		HMDB00424		LMFA01170076	74931	1.4474	0.2336	UP	102886	43894	70611	49772	98805	70370	97455	102997	65275	44525	218.116	1.715		C10 H18 O5	16	hilic+	(219.1233, 9370.88)(220.1252, 1232.89)(221.1207, 398.65)	218.115
2-hydroxy-decanedioic acid Esi-3.8320005		HMDB00424		LMFA01170076	74931	1.361	0.10837	UP	57760	50505	52700	54261	39313	34611	64875	65298	40965	69547	278.137	3.832		C10 H18 O5	16	hilic-	(277.1297, 5333.79)(278.1329, 579.35)	218.115
2-hydroxy-decanedioic acid Esi-4.305		HMDB00424		LMFA01170076	74931	0.93314	0.45378	DOWN	58776	74014	74757	64347	53916	50100	55728	56949	63429	61511	278.137	4.305		C10 H18 O5	16	hilic-	(277.1296, 4798.51)(278.1326, 518.31)	218.115
2-hydroxy-decanedioic acid Esi-4.479		HMDB00424		LMFA01170076	74931	1.2205	0.25031	UP	26187	29765	31727	26654	24506	21751	24746	33673	16517	35226	264.122	4.479		C10 H18 O5	16	hilic-	(263.1143, 4115.15)(264.1167, 381.01)	218.115
2-hydroxy-decanedioic acid Esi-5.2020006		HMDB00424		LMFA01170076	74931	1.3764	0.14752	UP	17224	16448	19085	13250	14285	11355	14140	20270	8744	22788	264.121	5.202		C10 H18 O5	16	C18-	(263.1129, 6299.33)(264.1176, 836.53)	218.115
2-hydroxy-decanedioic acid Esi-5.796		HMDB00424		LMFA01170076	74931	1.1907	0.70117	UP	43459	28031	29875	48542	16511	16864	39799	45217	24846	21533	278.136	5.796		C10 H18 O5	16	C18-	(277.1288, 5912.96)(278.1324, 675.22)	218.115
2-hydroxy-decanedioic acid Esi+0.92500013		HMDB00424		LMFA01170076	74931	0.97591	0.91027	DOWN	10714	8989	11763	12593	13700	10616	10568	10699	14288	10988	240.097	0.925		C10 H18 O5	14	C18+	(241.1044, 3107.75)(242.1048, 2128.51)	218.115
2-hydroxy-decanedioic acid Esi+1.1099999		HMDB00424		LMFA01170076	74931	1.0121	0.83697	UP	30207	28755	32340	28568	26144	25682	26953	28981	26169	30709	235.142	1.11		C10 H18 O5	16	C18+	(236.1493, 10476.69)(237.1502, 1695.32)	218.115
2-hydroxy-decanedioic acid Esi+1.7929997		HMDB00424		LMFA01170076	74931	1.8028	1.01E-04	UP	62263	29015	29393	31176	60349	31184	55051	59780	34527	50604	218.117	1.793		C10 H18 O5	16	hilic+	(219.1252, 6273.58)(220.1247, 1082.08)(236.1433, 968.36)	218.115
2-hydroxy-decanedioic acid Esi+3.9970007		HMDB00424		LMFA01170076	74931	1.999	8.34E-04	UP	52121	20031	21732	27980	52600	25852	53784	49164	27889	38318	240.098	3.997		C10 H18 O5	16	C18+	(241.1054, 16772.86)(242.1077, 2533.52)	218.115
2-hydroxy-decanedioic acid Esi+4.0709996		HMDB00424		LMFA01170076	74931	1.0503	0.43274	UP	72511	74838	74714	80154	73173	75635	81720	79584	67885	83418	218.116	4.071		C10 H18 O5	16	C18+	(219.123, 21682.08)(220.1237, 3477.37)	218.115
2-hydroxy-decanedioic acid Esi+4.104		HMDB00424		LMFA01170076	74931	1.4905	0.77921	UP	39383	28068	35638	40088	261202	35921	39793	41313	141320	34612	240.099	4.104		C10 H18 O5	16	C18+	(241.1053, 17708.84)(242.1072, 2300.3)	218.115
2-hydroxy-decanedioic acid Esi+7.1470013		HMDB00424		LMFA01170076	74931	1.3761	0.45701	UP	19614	15239	15059	16925	15033	1	15196	16463	13229	19189	235.142	7.147		C10 H18 O5	16	hilic+	(236.1493, 2779.76)(237.1475, 502.27)	218.115
2-hydroxy-decanedioic acid Esi+7.43		HMDB00424		LMFA01170076	74931	1.3766	0.45595	UP	29613	24237	21553	27228	22597	16672	22718	23818	1	27158	235.142	7.43		C10 H18 O5	15	hilic+	(236.1496, 4492.05)(237.1512, 637.89)	218.115
2-hydroxy-heptadecanoic acid				LMFA01050052	74499	1.0443	0.63998	UP	125031	137767	134180	125271	147424	137377	133543	126476	127762	156729	303.278	10.09		C17 H34 O3	16	C18+	(304.285, 20052.33)(305.2884, 3818.6)(306.2899, 348.81)	286.251
2-hydroxy-heptadecanoic acid Esi+9.882002				LMFA01050052	74499	1.2638	0.49377	UP	15485	1	14637	16395	17278	18902	16200	18665	16611	16084	303.277	9.882		C17 H34 O3	16	C18+	(304.2845, 7300.31)(305.2882, 1326.8)	286.251
2-hydroxy-nonadecanoic acid				LMFA01050071	74501	1.0033	0.98772	UP	63105	62761	63356	68838	69255	62805	56487	66050	53185	55889	331.309	11.322		C19 H38 O3	16	C18+	(332.3161, 11924.61)(333.3192, 2556.33)	314.282
2-hydroxy-nonadecanoic acid Esi+10.065001				LMFA01050071	74501	1.0755	0.91245	UP	11139	15260	25886	14370	27186	13664	21674	12211	11660	13636	331.308	10.065		C19 H38 O3	16	C18+	(332.3155, 3351.76)(333.319, 708.92)	314.282
2-hydroxy pelargonic acid				LMFA01050024	35406	0.89075	0.15281	DOWN	151603	181005	184788	156435	136248	155089	144768	121279	134824	128449	220.133	1.951		C9 H18 O3	16	hilic-	(219.1253, 14940.5)(220.1287, 1637.07)	174.126
2-Hydroxybutane-1,2,3-tricarboxylate	6061-96-7		C02225		3340	1.0968	0.4146	UP	90298	115126	107068	104255	98041	90595	107312	98192	66142	103625	206.042	1.642		C7 H10 O7	16	C18-	(205.036, 14904.13)(206.0397, 988.86)	206.043
2-Hydroxyclomipramine	61523-75-9				1881	1.8729	1.07E-04	UP	40460	18759	22451	26709	43424	22479	47655	39382	22825	46405	347.177	6.555		C19 H23 Cl N2 O	16	hilic+	(348.1842, 3845.13)(349.1876, 689.14)(350.1855, 581.06)	330.15
2-Hydroxydecanedioic acid	103963-71-9	HMDB00424			5413	0.29047	5.78E-05	DOWN	24849	110560	78077	55058	20307	78585	18423	23932	78254	21858	218.115	5.285		C10 H18 O5	16	C18-	(217.1082, 27956.61)(218.1113, 3220.86)	218.115
2-Hydroxydecanedioic acid	103963-71-9	HMDB00424			5413	2.1986	0.349	UP	203108	1	136505	111270	177353	104958	210093	174319	95092	172692	218.117	1.795		C10 H18 O5	15	hilic-	(217.1093, 30190.21)(218.1128, 3112.93)(219.1222, 1051.69)	218.115
2-Hydroxydecanedioic acid Esi-1.5	103963-71-9	HMDB00424			5413	0.63564	0.0013723	DOWN	89176	165660	148847	112661	83704	140063	82660	86715	129433	76414	218.119	1.5		C10 H18 O5	16	hilic-	(217.1107, 27448.79)(218.1141, 2878.75)	218.115
2-Hydroxydecanedioic acid Esi-3.729	103963-71-9	HMDB00424			5413	10.409	0.0082557	UP	16806	1	1	1	15498	7929	14565	14700	1	15056	218.115	3.729		C10 H18 O5	12	C18-	(217.108, 5985.46)(218.1074, 953.54)	218.115
2-Hydroxydecanedioic acid Esi-3.947999	103963-71-9	HMDB00424			5413	0.66203	0.19355	DOWN	34288	60298	62798	65049	32828	24505	29370	34553	59065	38799	218.115	3.948		C10 H18 O5	16	C18-	(217.108, 11209.12)(218.1116, 1489.15)	218.115
2-Hydroxydecanedioic acid Esi-5.598	103963-71-9	HMDB00424			5413	1.3687	0.013586	UP	27176	17462	16718	17956	23812	21452	19470	25080	19518	24665	218.115	5.598		C10 H18 O5	16	C18-	(217.1077, 6995.72)(218.1115, 828.12)	218.115
2-Hydroxyiminodibenzyl glucuronide	54190-77-1				808	0.76761	0.25622	DOWN	16879	21847	20444	21707	16225	15937	16598	19709	34826	18829	387.131	3.308		C20 H21 N O7	16	C18+	(410.1184, 1520.58)(388.1394, 5189.27)(389.1384, 1404.8)	387.132
2-Hydroxyiminodibenzyl glucuronide	54190-77-1				808	0.86454	0.14491	DOWN	20281	24467	20894	26928	17720	19318	17743	22239	19358	20409	387.13	5.845		C20 H21 N O7	16	hilic+	(410.1218, 1523.92)(411.1245, 229.55)(388.136, 3021.34)(389.1374, 530.49)	387.132
2-Hydroxyiminodibenzyl glucuronide Esi+3.3639994	54190-77-1				808	0.91773	0.32138	DOWN	15712	18354	17972	19220	13284	15751	15997	18425	16132	16630	387.131	3.364		C20 H21 N O7	16	C18+	(410.1171, 1668.43)(388.1422, 4877.59)(389.1473, 1000.14)	387.132
2-Hydroxyimipramine glucuronide	54190-76-0				805	1.1662	0.010348	UP	70041	60188	62246	61798	59686	53368	67734	64985	59170	64120	532.238	1.762		C25 H32 N2 O7	16	hilic-	(531.2309, 11537.1)(532.2338, 2606.78)(533.236, 554.9)	472.221
2-Hydroxyisophthalic acid	606-19-9		C14097		69792	1.2236	0.36236	UP	529176	434822	249258	566650	347708	274868	394234	572791	537758	531053	228.029	1.935		C8 H6 O5	16	hilic-	(227.0213, 40238.62)(228.0267, 4082.08)	182.022
2-Hydroxymethylclavam	66036-39-3		C17357		71631	1.3139	0.0016311	UP	133683	113333	113581	106039	123232	99355	123350	126016	96413	147881	143.059	1.615		C6 H9 N O3	16	C18-	(142.0515, 33869.95)(143.0547, 2026.43)	143.058
2-Hydroxymethylclavam	66036-39-3		C17357		71631	1.2132	0.0061663	UP	569083	501851	478586	516289	494111	421617	507463	511470	413907	581639	143.059	5.904		C6 H9 N O3	16	hilic-	(142.0517, 104935.2)(143.0546, 6259.52)	143.058
2-Hydroxymethylclavam	66036-39-3		C17357		71631	1.0999	0.54058	UP	169786	184339	148143	127412	141985	132418	128221	206015	123918	142152	143.059	3.107		C6 H9 N O3	16	C18+	(166.0492, 1337.21)(144.0654, 10103.18)(145.0686, 684.6)(161.0941, 1692.72)	143.058
2-Hydroxymethylclavam	66036-39-3		C17357		71631	1.1693	0.19842	UP	116773	126971	111011	122487	119579	99919	124200	144227	98941	167511	143.059	6.358		C6 H9 N O3	16	hilic+	(144.0656, 24938.05)(145.069, 1514.36)	143.058
2-Hydroxymethylclavam Esi-1.8920001	66036-39-3		C17357		71631	1.3178	0.012866	UP	105133	89086	91863	92471	92808	78018	103986	97839	73955	128021	143.059	1.892		C6 H9 N O3	16	C18-	(142.0509, 13223.62)(143.0544, 744.36)	143.058
2-Hydroxymethylclavam Esi-3.403	66036-39-3		C17357		71631	0.57392	0.21908	DOWN	26811	31478	31599	33474	28543	28390	29119	1	29273	1	143.059	3.403		C6 H9 N O3	13	hilic-	(142.0512, 3508.63)(143.0533, 134.49)	143.058
2-Hydroxymethylclavam Esi-5.724999	66036-39-3		C17357		71631	1.2247	0.02126	UP	31135	24597	22466	28134	25956	24145	26077	28199	24762	32109	143.059	5.725		C6 H9 N O3	16	hilic-	(285.1135, 143.69)(142.0517, 3564.55)(143.0537, 30.39)	143.058
2-Hydroxymethylclavam Esi-5.7860007	66036-39-3		C17357		71631	1.1401	0.044143	UP	57425	47978	45557	53662	48397	47145	49009	52138	49259	55364	143.059	5.786		C6 H9 N O3	16	hilic-	(142.0516, 3376.94)(202.0734, 3341.86)(203.074, 479.25)	143.058
2-Hydroxymethylclavam Esi+1.286	66036-39-3		C17357		71631	1.2731	0.0095802	UP	63576	59625	52944	50212	62679	52379	68371	70758	54475	77164	143.059	1.286		C6 H9 N O3	16	C18+	(144.0657, 14994.17)(145.0672, 1064.87)(304.1509, 3208.6)	143.058
2-Hydroxymethylclavam Esi+2.461	66036-39-3		C17357		71631	1.235	0.056068	UP	75106	54439	52745	61039	56585	51245	56706	78608	50790	76358	143.058	2.461		C6 H9 N O3	16	hilic+	(144.0656, 6389.77)(145.0668, 135.56)(287.123, 799.79)	143.058
2-Hydroxypyridine	142-08-5		C02502		65779	0.64805	0.0076831	DOWN	233610	488893	384390	487229	278913	424679	284463	262915	347481	357965	95.037	0.813		C5 H5 N O	16	hilic+	(96.0445, 78194.55)(97.0476, 4314.85)(191.0848, 409.23)	95.0371
2-Hydroxypyridine Esi+5.686999	142-08-5		C02502		65779	0.75498	0.0075651	DOWN	17942	25006	24328	27961	16342	21284	18685	19904	23810	22047	95.0375	5.687		C5 H5 N O	16	hilic+	(96.0444, 3294.87)(97.0473, 100.22)(191.0853, 1271.6)	95.0371
2-Hydroxypyridine Esi+6.1340003	142-08-5		C02502		65779	0.77053	6.01E-04	DOWN	45033	62581	56592	65303	46517	60185	46727	50486	57476	50314	95.0374	6.134		C5 H5 N O	16	hilic+	(96.0443, 6589.51)(97.0477, 324.58)(113.069, 467.79)	95.0371
2-Imino-3-(7-chloroindol-3-yl)propanoate			C19688		73298	1.76E-05	9.07E-11	DOWN	1	109400	61425	34817	1	48537	1	1	49785	1	236.035	4.685		C11 H9 Cl N2 O2	16	C18-	(235.028, 30329.96)(236.0311, 2499.4)(237.027, 1363.17)	236.035
2-Imino-3-(7-chloroindol-3-yl)propanoate			C19688		73298	0.8893	0.50863	DOWN	28893	30351	33909	21317	21310	28775	29235	22899	29565	30327	253.06	1.659		C11 H9 Cl N2 O2	16	hilic+	(254.0662, 2590.65)(255.0879, 606.95)	236.035
2-Imino-4-methylpiperidine	165383-72-2				64866	1.0129	0.87264	UP	30476	34565	31406	36241	26349	25247	30923	30993	21735	36296	134.083	5.423		C6 H12 N2	16	hilic+	(135.0906, 4114.88)(136.0945, 125.1)	112.1
2-Iodophenol	533-58-4		C01874		65668	1.136	0.73959	UP	143633	60555	106259	107742	122692	89450	53743	117131	148947	148645	241.918	0.831		C6 H5 I O	16	C18+	(242.9264, 132280.69)(243.9294, 3787.68)	219.939
2-Iodophenol methyl ether			C03575		66002	0.55948	2.66E-04	DOWN	23531	51137	45655	54076	22611	37913	21988	27892	46729	27829	279.957	0.91		C7 H7 I O	16	hilic-	(278.9495, 7857.94)(279.9524, 404.18)	233.954
2-Isopropylmaleate	44976-69-4		C02631		3279	1.3251	3.77E-04	UP	108618	89004	87616	95061	104821	95366	116448	115264	87305	122498	158.058	4.671		C7 H10 O4	16	C18-	(157.0507, 35811.19)(158.0543, 2423.82)	158.058
2-Isopropylmaleate	44976-69-4		C02631		3279	1.2054	0.15285	UP	87937	67519	72175	72803	88848	95037	75946	101548	86116	96520	158.058	0.981		C7 H10 O4	16	hilic-	(157.051, 16117.94)(158.0543, 1114.32)	158.058
2-Isopropylmalic acid	3237-44-3	HMDB00402	C02504	LMFA01170083	339	0.79183	0.14732	DOWN	16455	30319	31973	36080	25977	34010	30860	19930	24134	23542	176.069	3.801		C7 H12 O5	16	C18-	(175.0612, 10578.62)(176.0644, 682.24)	176.069
2-Isopropylmalic acid	3237-44-3	HMDB00402	C02504	LMFA01170083	339	0.9272	0.33782	DOWN	132540	192516	198695	202256	178077	178962	175168	161998	162014	167789	176.07	2.017		C7 H12 O5	16	hilic-	(175.0629, 35022.11)(176.0659, 2677.64)	176.069
2-Isopropylmalic acid Esi-2.2520003	3237-44-3	HMDB00402	C02504	LMFA01170083	339	1.2517	0.43997	UP	36483	1	46955	45927	45232	42129	50798	42787	45865	40520	176.069	2.252		C7 H12 O5	16	hilic-	(175.0623, 3712.02)(176.0637, 350.61)	176.069
2-keto-n-caproic acid		HMDB01864		LMFA01060007	74708	1.0906	0.12855	UP	284333	275507	310802	286003	267056	276705	322610	293047	279308	302939	130.063	4.301		C6 H10 O3	16	C18-	(129.0556, 15164.36)(130.0591, 833.04)(175.0616, 81070.54)(176.0648, 5595.82)	130.063
2-keto-n-caproic acid		HMDB01864		LMFA01060007	74708	0.78632	0.019134	DOWN	288424	373992	423043	390656	314439	343848	217995	303581	373918	291198	130.064	2.018		C6 H10 O3	16	hilic-	(129.0562, 733.01)(189.078, 6126.5)(190.0813, 458.52)(175.0625, 17564.48)(176.0657, 1311.59)	130.063
2-methyl-3-oxo-propanoic acid		HMDB01172		LMFA01060193	74801	0.93599	0.17886	DOWN	4480365	5736783	5727323	5701350	4731600	5505029	5452034	5135246	5441422	5014232	102.033	1.162		C4 H6 O3	16	C18-	(101.0256, 1528384.6)(102.0288, 59775.86)(161.0464, 1953.73)	102.032
2-methyl-3-oxo-propanoic acid		HMDB01172		LMFA01060193	74801	0.95505	0.48567	DOWN	8475024	11341412	10654060	12021393	9309250	10124245	10883731	10517257	10731795	10147480	102.032	5.052		C4 H6 O3	16	hilic-	(101.0247, 471264.6)(102.0277, 18447.3)	102.032
2-methyl-3-oxo-propanoic acid Esi-0.922		HMDB01172		LMFA01060193	74801	1.3978	0.17192	UP	190564	174060	93191	93724	100491	100822	113471	178414	103640	158641	102.032	0.922		C4 H6 O3	16	C18-	(203.0629, 1418.41)(101.0252, 7420.07)(161.0462, 7298.33)(162.0449, 822.19)(147.0304, 9011.99)	102.032
2-methyl-3-oxo-propanoic acid Esi-2.359		HMDB01172		LMFA01060193	74801	1.0562	0.34288	UP	1311513	1292521	1265228	1222552	1204952	1152702	1364711	1197979	1289076	1131577	102.033	2.359		C4 H6 O3	16	hilic-	(101.025, 20158.49)(102.0286, 841.95)(161.0472, 85662.02)(162.0492, 6123.08)	102.032
2-methyl-glutaric acid		HMDB00422		LMFA01170084	74933	1.277	0.32021	UP	55978	67871	60701	56878	56934	53975	72280	57173	58170	115487	146.058	4.055		C6 H10 O4	16	C18-	(145.0506, 5845.51)(146.0538, 383.05)(205.0717, 5440.81)	146.058
2-methyl-glutaric acid		HMDB00422		LMFA01170084	74933	0.95765	0.52075	DOWN	31241	38009	35856	37629	32707	33742	35469	36295	36710	37972	146.058	1.136		C6 H10 O4	16	C18+	(147.066, 1714.41)(164.0921, 4490.69)(165.0942, 830.01)	146.058
2-methyl-tridecanedioic acid				LMFA01170015	74906	0.98159	0.65815	DOWN	51654	49613	49631	47876	47498	47356	47176	46655	46410	42976	258.183	10.994		C14 H26 O4	16	C18+	(281.1725, 9483.1)(282.1765, 1547.17)(539.3557, 796.31)(259.1908, 2205.86)	258.183
2-Methylbenzaldehyde	529-20-4		C07214		66609	1.1427	0.08287	UP	49797	44142	45866	45375	45971	42971	44531	51580	49087	53831	120.057	1.347		C8 H8 O	16	hilic-	(119.0496, 6190.43)(120.053, 484.44)(165.0562, 2609.19)(166.0587, 101.79)	120.058
2-Methylbenzaldehyde	529-20-4		C07214		66609	1.0205	0.95378	UP	189781	364772	350411	371393	324575	286190	406317	262288	160059	362235	120.058	1.871		C8 H8 O	16	C18+	(121.0658, 83097.38)(122.0692, 6589.52)(138.0927, 30393.82)(139.0959, 2743.99)	120.058
2-Methylbenzaldehyde	529-20-4		C07214		66609	0.97452	0.87491	DOWN	824119	1041319	1118052	1162336	1003809	992366	1183419	942599	717938	1064537	120.058	4.618		C8 H8 O	16	hilic+	(121.0655, 157936.5)(122.0686, 11165.57)(138.0913, 50723.17)(139.0943, 4520.73)(140.1031, 129.13)	120.058
2-Methylbenzaldehyde Esi+2.313	529-20-4		C07214		66609	1.1776	0.80591	UP	22427	227298	227322	283143	211851	167193	364835	170339	6447	278526	120.058	2.313		C8 H8 O	16	C18+	(121.0657, 74729.63)(122.0691, 5920.19)(138.0926, 27229.99)(139.0959, 2865.74)	120.058
2-methylene-4-oxo-pentanedioic acid				LMFA01170047	74922	1.2687	0.38189	UP	181476	246913	241567	325442	261329	247790	457612	308129	229400	325740	158.022	2.772		C6 H6 O5	16	hilic-	(157.0147, 15053.3)(158.0189, 1030.4)(203.0245, 73.26)	158.022
2-Methylpropanoyl phosphate			C03754		66037	1.8553	0.015479	UP	181822	79850	81899	135886	129335	89651	207538	227364	140808	178926	168.021	3.806		C4 H9 O5 P	16	hilic-	(395.055, 990.25)(396.0612, 69.43)(167.0137, 33396.0)(168.0138, 708.91)	168.019
2-Methylpyridine	109-06-8		C14447		70069	0.50307	1.09E-04	DOWN	100090	234552	194926	237932	96962	211371	98256	112198	172375	119498	93.0583	0.979		C6 H7 N	16	C18+	(94.0652, 43171.2)(95.0681, 2803.48)(187.1295, 3146.88)	93.0578
2-Methylpyridine	109-06-8		C14447		70069	0.46796	3.19E-04	DOWN	645153	1519716	1379325	1897753	642812	1585592	695493	751697	1169537	882961	93.0582	5.58		C6 H7 N	15	hilic+	(94.0655, 261563.84)(95.0685, 14591.18)(96.0716, 410.98)	93.0578
2-Methylpyridine Esi+5.43	109-06-8		C14447		70069	0.92628	0.80115	DOWN	28414	17885	19370	37502	26115	32887	18337	29824	28417	26126	115.04	5.43		C6 H7 N	16	hilic+	(116.047, 6853.55)(117.0505, 368.92)	93.0578
2-Naphthaldehyde	66-99-9		C14099		69794	1.0192	0.49573	UP	159234	148560	139788	155779	153036	149860	142108	153947	135917	156439	178.038	2.049		C11 H8 O	16	hilic+	(179.0456, 18081.2)(180.0492, 1514.04)	156.058
2-Naphthylalanine	58438-03-2				1387	1.0125	0.92477	UP	243997	262138	236358	278803	220426	240124	239375	288055	252932	292015	215.095	3.82		C13 H13 N O2	16	C18+	(216.1024, 90566.84)(217.1058, 12851.92)	215.095
2-Naphthylalanine	58438-03-2				1387	0.94817	0.46074	DOWN	408673	445107	401951	487419	375595	400532	376191	465102	428998	483087	215.095	4.963		C13 H13 N O2	16	hilic+	(216.1026, 83996.59)(217.1058, 10730.48)(218.1071, 1215.4)(431.1997, 1590.31)(432.1928, 597.53)	215.095
2-Naphthylalanine Esi+4.777	58438-03-2				1387	0.79983	0.12654	DOWN	11473	19489	17274	17262	11761	17526	14142	16046	13053	16094	215.094	4.777		C13 H13 N O2	16	hilic+	(453.1751, 93.95)(216.1016, 1848.67)(217.1091, 778.27)(448.2183, 1000.78)	215.095
2-Napthyloxyacetic acid	120-23-0		C18750		72523	1.0651	0.072175	UP	27439	26511	27379	28727	25788	25535	26145	27640	24010	25735	202.062	2.117		C12 H10 O3	16	hilic-	(201.0543, 2540.89)(202.0568, 167.71)	202.063
2-Nitroanisole	91-23-6		C19270		72988	0.81806	0.030895	DOWN	81043	109805	105313	102843	86666	110213	69669	90779	94145	98223	153.043	2.668		C7 H7 N O3	16	C18+	(154.0502, 8635.77)(155.0534, 654.27)	153.043
2-Nitroanisole	91-23-6		C19270		72988	0.9342	0.47668	DOWN	84373	80751	73741	97157	81715	94228	89897	86185	102901	88458	153.043	3.096		C7 H7 N O3	16	hilic+	(154.0507, 10931.12)(155.0546, 2136.18)	153.043
2-Nitroanisole Esi+0.78800005	91-23-6		C19270		72988	0.7303	0.0095186	DOWN	56935	93577	79082	77673	60868	77488	54883	57605	64762	64840	153.043	0.788		C7 H7 N O3	16	hilic+	(154.0502, 12661.08)(155.0528, 926.12)(156.0485, 53.66)	153.043
2-Nitrotoluene	88-72-2		C19597		73255	0.98888	0.77454	DOWN	4028618	4045472	3701678	4131720	4011369	4037200	3674833	4051887	3999260	3885149	137.048	0.987		C7 H7 N O2	16	C18+	(138.0554, 824903.7)(139.0586, 54884.17)(140.0607, 4020.28)(275.1, 3968.27)(276.1116, 786.11)	137.048
2-Nitrotoluene	88-72-2		C19597		73255	0.79138	0.22985	DOWN	302836	264044	251586	445213	277849	414152	199581	329424	350512	288381	159.03	5.437		C7 H7 N O2	16	hilic+	(160.0375, 81364.31)(161.0406, 5653.22)(162.0419, 421.32)	137.048
2-Nitrotoluene Esi+1.1020001	88-72-2		C19597		73255	0.79459	0.58265	DOWN	99058	144431	133417	144845	88158	1	91972	96219	112707	49282	137.048	1.102		C7 H7 N O2	12	C18+	(138.0549, 23882.63)(139.0038, 65.89)	137.048
2-Nitrotoluene Esi+8.058999	88-72-2		C19597		73255	0.79263	0.071132	DOWN	194063	227031	196446	314926	180905	244130	162801	196537	189378	215942	154.075	8.059		C7 H7 N O2	16	hilic+	(155.082, 47748.3)(156.0846, 3641.25)	137.048
2-nonenal				LMFA06000041	75320	1.0331	0.40336	UP	246062	229827	244676	221141	237872	225359	235561	230467	237349	244413	157.147	8.972		C9 H16 O	16	C18+	(158.1542, 45403.73)(159.1577, 4044.95)	140.12
2-nonenal				LMFA06000041	75320	0.12397	0.58553	DOWN	16011	15979	10621	15785	20883	618941	14586	20783	14139	13923	157.147	5.048		C9 H16 O	16	hilic+	(158.1545, 111652.4)(159.1574, 9270.93)	140.12
2-O-Acetylpseudolycorine			C12237		69384	2.6475	0.0020979	UP	178986	57317	49498	66640	185978	56168	87347	161453	42412	124724	331.145	3.418		C18 H21 N O5	16	hilic+	(354.1355, 760.1)(355.1538, 125.99)(332.1527, 15485.64)(333.1557, 2852.49)(334.1512, 853.49)(349.1843, 284.1)	331.142
2-Octenedioic acid	5698-50-0	HMDB00341		LMFA01170085	5330	1.1356	0.45504	UP	38925	1	36434	35729	40938	40265	39005	39585	54529	24055	172.074	1.284		C8 H12 O4	16	hilic-	(171.0668, 5265.01)(172.0683, 730.24)	172.074
2-Oxo-10-methylthiodecanoic acid			C17232		64510	15557	9.52E-15	UP	16418	1	1	1	15975	1	12764	13523	1	14990	292.134	0.907		C11 H20 O3 S	16	hilic-	(291.127, 2357.38)(292.1295, 157.63)	232.113
2-Oxo-3-hydroxy-4-phosphobutanoate			C06054		3347	1.1642	0.092193	UP	31866	26437	27006	24884	33369	27123	23972	28690	24531	25511	213.987	0.883		C4 H7 O8 P	14	hilic-	(426.9671, 264.56)(212.9802, 5042.69)(213.9871, 125.99)	213.988
2-Oxo-4-methylthiobutanoic acid	583-92-6	HMDB01553	C01180		6319	1.3246	0.0010473	UP	225912	144756	142273	148648	199897	158281	190264	179042	155866	196959	148.02	0.933		C5 H8 O3 S	16	C18+	(149.027, 2718.19)(166.0536, 58524.14)(167.0563, 3425.78)	148.019
2-Oxo-4-methylthiobutanoic acid	583-92-6	HMDB01553	C01180		6319	1.3342	0.0026416	UP	484389	292930	298919	367517	463045	345251	420408	445537	373019	488204	148.02	7.372		C5 H8 O3 S	16	hilic+	(149.0268, 1581.06)(166.0537, 31859.9)(167.0562, 2020.06)	148.019
2-Oxo-4-phosphonobutanoate			C17941		63606	0.48388	0.8931	DOWN	30899	69438	86006	90513	28364	60102	1	40628	1	37646	228.005	1.948		C4 H7 O6 P	15	hilic-	(226.9979, 4513.21)(228.0017, 237.39)	181.998
2-Oxo-5-methylthiopentanoic acid			C17211		64490	0.8625	0.023699	DOWN	84849	100539	100863	103713	87825	95578	86434	79597	83289	90213	162.035	2.745		C6 H10 O3 S	16	hilic+	(163.0428, 13146.02)(164.0459, 1024.15)(165.0437, 434.54)	162.035
2-Oxo-7-methylthioheptanoic acid			C17220		64499	0.81853	0.13961	DOWN	25120	29869	42937	38987	26758	29907	30383	31667	29512	29725	207.096	3.043		C8 H14 O3 S	16	hilic+	(208.1027, 4230.93)(209.0992, 1243.23)(210.0966, 833.25)	190.066
2-oxo-heneicosanoic acid				LMFA01060135	74773	1.0508	0.76488	UP	211840	208486	133901	145237	208048	146566	148832	144084	217731	184086	357.325	11.859		C21 H40 O3	16	C18+	(358.3323, 41270.89)(359.3354, 8960.58)(360.3391, 1376.99)	340.298
2-oxo-heneicosanoic acid Esi+11.740001				LMFA01060135	74773	0.96699	0.79743	DOWN	107788	116990	86747	95670	103879	98035	94406	81907	111002	103229	357.325	11.74		C21 H40 O3	16	C18+	(358.3321, 23150.96)(359.3354, 5138.52)(360.3394, 964.55)	340.298
2-Oxoarginine	3715-10-04	HMDB04225	C05935		7030	0.89021	0.35346	DOWN	26830	39989	39590	30566	28092	28319	28267	26405	25901	27929	173.08	1.219		C6 H11 N3 O3	16	C18-	(172.0727, 12599.97)(173.0745, 647.65)	173.08
2-Oxoarginine	3715-10-04	HMDB04225	C05935		7030	0.8907	0.432	DOWN	361817	553207	542943	434480	447423	382765	436301	395457	391839	402082	173.081	1.22		C6 H11 N3 O3	14	C18+	(174.0881, 178065.75)(175.0908, 11396.2)(347.168, 1985.63)	173.08
2-Oxoarginine Esi+1.1730001	3715-10-04	HMDB04225	C05935		7030	0.8128	0.15866	DOWN	120178	181761	178347	138672	134534	120948	124512	122428	130609	106031	173.08	1.173		C6 H11 N3 O3	16	C18+	(174.0878, 43555.99)(175.0899, 2123.1)	173.08
2-Oxopropyl-CoM			C11497		69072	0.88068	0.23174	DOWN	1113017	1743883	1417148	1368549	1153927	1279988	1078931	1215602	1067734	1124594	244.004	4.229		C5 H10 O4 S2	16	C18-	(242.9973, 411933.25)(243.9999, 38175.32)(244.9953, 15548.35)(246.0, 1633.82)	198.002
2-Oxosuberate			C16589		71247	1.5578	8.78E-04	UP	40887	28172	28801	25837	37475	24980	38423	47790	28192	35195	188.068	3.94		C8 H12 O5	16	C18-	(375.128, 1218.84)(187.0613, 8255.38)(188.0655, 562.36)	188.069
2-Oxosuberate			C16589		71247	0.89891	0.13857	DOWN	79871	101669	119037	109875	95682	103097	97561	89186	104031	93893	188.069	1.404		C8 H12 O5	16	hilic-	(187.0617, 8244.14)(188.0653, 667.96)(233.0665, 583.17)	188.069
2-Oxosuberate			C16589		71247	0.69772	9.04E-05	DOWN	138625	215573	223533	217129	144708	198990	146224	156313	205056	151587	188.069	4.145		C8 H12 O5	16	C18+	(211.0583, 34630.5)(212.0612, 2957.93)(189.0763, 7895.09)(190.0819, 833.28)(206.1026, 17138.35)(207.1058, 2602.35)	188.069
2-Oxosuberate			C16589		71247	0.97626	0.75415	DOWN	130299	114580	111536	120842	96724	108316	87235	145367	106996	105216	188.07	2.181		C8 H12 O5	16	hilic+	(211.0597, 1398.46)(189.0798, 2920.44)(190.0773, 312.29)(206.1021, 4938.81)(207.1037, 1562.86)(208.1067, 333.88)(394.1807, 317.04)(377.1658, 178.58)	188.069
2-Oxosuberate Esi-2.407			C16589		71247	1.1733	0.0066356	UP	62316	53480	51521	57337	63030	54005	60490	59436	58136	59449	188.071	2.407		C8 H12 O5	16	hilic-	(375.1292, 1136.67)(187.0636, 6378.48)(188.0599, 1593.68)	188.069
2-Oxosuberate Esi+3.2579997			C16589		71247	0.8592	0.05004	DOWN	69669	86676	75447	89431	70747	82556	74317	61875	77875	75993	188.069	3.258		C8 H12 O5	16	C18+	(211.0597, 1415.77)(189.0768, 1307.76)(206.1028, 8274.73)(207.1092, 1209.88)	188.069
2-Phenyl-1,3-propanediyl monocarbamate	25451-53-0		C16586		2657	1.0324	0.35002	UP	150849	154939	158888	158394	156733	145378	147640	145414	148493	145360	195.09	10.118		C10 H13 N O3	16	C18-	(194.0823, 30851.71)(195.0856, 3326.38)	195.089
2-Phenyl-1,3-propanediyl monocarbamate	25451-53-0		C16586		2657	1.132	0.51819	UP	576545	571126	735628	826889	679403	522936	964738	763938	651930	732669	195.09	2.048		C10 H13 N O3	16	C18+	(196.0973, 80539.56)(197.1005, 8486.36)(198.1031, 866.16)	195.089
2-Phenyl-1,3-propanediyl monocarbamate	25451-53-0		C16586		2657	1.0567	0.77375	UP	1608589	1693165	2113570	2439579	1955660	1552973	2694951	2112995	1990111	2196758	195.09	6.419		C10 H13 N O3	16	hilic+	(196.0977, 433485.62)(197.1008, 42613.14)(198.101, 4322.26)(391.1863, 4780.55)(392.1902, 1147.92)(393.1941, 177.5)	195.089
2-Phenyl-1,3-propanediyl monocarbamate Esi+2.7599995	25451-53-0		C16586		2657	1.1776	0.41818	UP	343244	343690	427470	479626	394430	301454	592673	441521	376038	481781	195.09	2.76		C10 H13 N O3	16	C18+	(196.0974, 53436.13)(197.1007, 5433.51)	195.089
2-Phenyl-1,3-propanediyl monocarbamate Esi+3.597	25451-53-0		C16586		2657	0.94738	0.50988	DOWN	50947	66659	63989	63652	53549	59330	64271	65033	59043	61203	195.09	3.597		C10 H13 N O3	16	C18+	(196.0974, 18633.54)(197.1001, 2198.0)	195.089
2-Phenyl-1,3-propanediyl monocarbamate Esi+7.218001	25451-53-0		C16586		2657	0.91635	0.081224	DOWN	33029	33600	32144	37488	29540	29046	29126	30269	31205	31962	195.09	7.218		C10 H13 N O3	16	hilic+	(196.097, 5753.94)(197.1008, 706.13)	195.089
2-Phenylbutyrolactone	6836-98-2				1824	1.5432	0.61123	UP	48376	67327	67047	26197	221199	118113	77226	50646	123526	250087	162.068	1.036		C10 H10 O2	16	hilic+	(163.0755, 35741.34)(164.0787, 3924.26)	162.068
2-Propylglutaric acid	32806-62-5		C16658		2998	0.36561	0.0013048	DOWN	64114	179528	188329	103780	63282	137319	61161	55936	214822	40983	174.089	5.499		C8 H14 O4	15	C18-	(173.0821, 49922.55)(174.0856, 4453.83)	174.089
2-Propylglutaric acid	32806-62-5		C16658		2998	1.0278	0.5801	UP	154049	161973	179531	163171	156355	143713	167215	153396	164422	157382	174.09	1.802		C8 H14 O4	16	hilic-	(173.0827, 13924.52)(174.0832, 1489.42)	174.089
2-Propylglutaric acid Esi-5.4290004	32806-62-5		C16658		2998	1.2522	0.19671	UP	64114	37179	50627	40404	63282	50242	61161	55936	61755	40983	174.089	5.429		C8 H14 O4	15	C18-	(173.082, 14692.25)(174.0856, 1402.0)	174.089
2-Propylmalate			C05994		63240	1.1545	0.45126	UP	134461	95531	179721	1	110777	95945	142560	77183	121090	79707	176.069	1.995		C7 H12 O5	15	hilic-	(175.0622, 20432.28)(176.0655, 1473.02)(235.0773, 880.07)	176.069
2-Propynal	624-67-9		C05985		66341	0.95126	0.56427	DOWN	36256	40979	47838	46234	42886	42382	50451	40231	42144	44497	54.0106	3.018		C3 H2 O	16	hilic+	(55.0178, 431.45)(72.0445, 6868.65)(73.0474, 86.95)	54.0106
2-Protocatechoylphloroglucinolcarboxylate			C04524		66200	0.38158	0.0069796	DOWN	13246	24149	51232	49989	13137	20143	13362	14730	45800	14219	306.04	0.968		C14 H10 O8	16	hilic-	(305.0332, 4162.06)(306.036, 356.13)	306.038
2-Pyridyl hydroxymethane sulfonic acid			C11327		68992	0.91164	0.039445	DOWN	341699	441127	428225	445923	361665	406102	380690	343963	388533	384881	189.01	2.754		C6 H7 N O4 S	16	C18-	(188.0026, 45974.64)(189.0052, 2949.01)(189.9996, 1873.0)	189.01
2-Pyridyl hydroxymethane sulfonic acid			C11327		68992	0.8798	0.19122	DOWN	154611	217751	172658	184214	134107	183368	135976	156412	143699	165407	189.01	0.867		C6 H7 N O4 S	16	hilic-	(188.0032, 30242.36)(189.004, 1805.6)	189.01
2-Pyridyl hydroxymethane sulfonic acid			C11327		68992	0.93906	0.38982	DOWN	20327	23036	22634	24190	20350	19999	23420	20177	23004	24695	189.01	0.766		C6 H7 N O4 S	16	hilic+	(190.017, 3559.25)(191.0208, 262.85)(207.0442, 333.76)	189.01
2-Pyridyl hydroxymethane sulfonic acid Esi-1.7919999			C11327		68992	0.87261	0.11653	DOWN	155663	187898	167521	180413	133293	144510	130232	123513	159061	147878	235.015	1.792		C6 H7 N O4 S	16	C18-	(234.0076, 29067.84)(235.0108, 2474.76)(236.0056, 1250.88)	189.01
2-Pyridyl hydroxymethane sulfonic acid Esi-2.2000003			C11327		68992	0.66164	0.088707	DOWN	29021	107765	59850	58497	42795	61682	58392	42159	76045	53749	189.012	2.2		C6 H7 N O4 S	16	hilic-	(188.0032, 3542.71)(189.0049, 230.69)(248.0603, 797.67)(234.0093, 352.75)	189.01
2-Pyridyl hydroxymethane sulfonic acid Esi-2.268			C11327		68992	0.80824	0.021704	DOWN	152261	231782	196298	242081	167618	201053	162529	165281	223937	187226	235.015	2.268		C6 H7 N O4 S	16	C18-	(234.0076, 21257.38)(235.0106, 1797.87)(236.0063, 957.52)	189.01
2-Pyridyl hydroxymethane sulfonic acid Esi-2.7299998			C11327		68992	1.0638	0.81833	UP	31245	40153	38672	36304	24168	29981	44624	40158	32765	37227	235.016	2.73		C6 H7 N O4 S	16	hilic-	(234.0087, 4782.0)(235.0107, 256.06)(236.0097, 63.02)	189.01
2-S-Glutathionyl acetate	10463-61-3		C14862		70367	1.3615	0.61757	UP	16780	1	13588	1	16795	15228	1	10879	12816	11384	411.094	4.991		C12 H19 N3 O8 S	14	hilic-	(410.0874, 3373.14)(411.0895, 560.66)(412.0909, 119.08)	365.089
2-Succinylbenzoate			C02730		63982	1.0615	0.36295	UP	48415	50962	47273	52737	48202	49468	51783	50435	53810	55973	222.053	5.027		C11 H10 O5	16	C18-	(221.0455, 17578.65)(222.0488, 1916.69)	222.053
2-Succinylbenzoate			C02730		63982	1.0342	0.37164	UP	461800	451434	448713	480011	413936	422635	429579	397152	395922	442126	222.054	1.718		C11 H10 O5	16	hilic-	(221.0471, 75113.95)(222.0501, 8070.41)(223.0527, 1220.63)	222.053
2-trans,6-cis-farnesyl diphosphate					53358	8.175	0.046064	UP	61166	1	1	17031	42036	1	42085	85791	20069	56682	382.129	2.219		C15 H28 O7 P2	16	hilic-	(381.1217, 9048.89)(382.1253, 1384.26)(383.1287, 366.7)	382.131
2-trans,6-cis-farnesyl diphosphate Esi-2.382					53358	31126	2.67E-12	UP	22619	1	1	1	22811	1	36537	32328	1	32210	428.135	2.382		C15 H28 O7 P2	16	hilic-	(427.1281, 3891.85)(428.1318, 584.05)	382.131
2-tridecene-4,7-diynal					36597	1.2626	0.021548	UP	33753	29374	27023	22066	29657	23890	31905	34695	28117	34688	188.119	4.657		C13 H16 O	16	C18+	(189.1259, 6345.68)(190.1311, 931.99)	188.12
2 -(Butylamido)-4-hydroxybutanoic acid			C11843		69240	0.92532	0.26334	DOWN	203973	209862	224609	227514	202493	203935	183123	193284	234855	179376	189.1	3.242		C8 H15 N O4	16	C18-	(188.093, 29605.53)(189.0958, 2348.07)	189.1
2 -(Butylamido)-4-hydroxybutanoic acid			C11843		69240	0.87927	0.12827	DOWN	139160	141060	135673	156131	134955	162094	119400	122804	158053	111721	189.1	4.811		C8 H15 N O4	16	hilic-	(188.0938, 23275.91)(189.0968, 1976.67)	189.1
2 -(Butylamido)-4-hydroxybutanoic acid			C11843		69240	0.9874	0.87946	DOWN	235449	220345	228126	221313	167492	185683	203452	236513	205211	204104	189.101	3.24		C8 H15 N O4	16	C18+	(212.0916, 6777.23)(213.0901, 1392.27)(401.1924, 1168.21)(402.1955, 348.45)(190.1077, 13036.3)(191.1106, 1362.29)	189.1
2 -(Butylamido)-4-hydroxybutanoic acid			C11843		69240	1.1884	0.012037	UP	129169	100778	107616	124450	126444	105228	132761	144032	115529	142995	189.101	2.138		C8 H15 N O4	16	hilic+	(190.1077, 14344.22)(191.1088, 1580.18)	189.1
2 -(Butylamido)-4-hydroxybutanoic acid Esi-1.0559999			C11843		69240	1.1566	0.090997	UP	59708	49844	47483	62115	60360	59547	53243	59379	48720	59057	189.1	1.056		C8 H15 N O4	16	C18-	(188.0933, 20006.54)(189.0966, 1855.85)	189.1
2 -(Butylamido)-4-hydroxybutanoic acid Esi-1.993			C11843		69240	30784	1.48E-15	UP	27847	1	1	1	30654	1	29716	29351	1	27939	189.102	1.993		C8 H15 N O4	8	hilic-	(188.0943, 3582.72)(189.0964, 246.55)	189.1
2 -(Butylamido)-4-hydroxybutanoic acid Esi-2.135			C11843		69240	0.86671	0.032518	DOWN	56467	72450	71341	74684	57698	68102	63802	59739	78135	60851	189.101	2.135		C8 H15 N O4	16	hilic-	(437.2143, 4558.49)(438.2178, 846.47)(188.0937, 5595.97)(189.0971, 588.43)	189.1
2 -(Butylamido)-4-hydroxybutanoic acid Esi-6.779			C11843		69240	1.1832	0.056378	UP	74036	63151	57541	79878	77097	70441	67584	70516	55934	75734	189.101	6.779		C8 H15 N O4	16	hilic-	(188.0938, 14172.33)(189.0969, 1202.63)	189.1
2 -(Butylamido)-4-hydroxybutanoic acid Esi+1.6170001			C11843		69240	0.87493	0.16299	DOWN	59994	62307	77407	66128	66026	66135	67815	58071	73986	59586	189.1	1.617		C8 H15 N O4	16	hilic+	(190.108, 10743.54)(191.1094, 1983.15)	189.1
2 -(Butylamido)-4-hydroxybutanoic acid Esi+3.5820005			C11843		69240	0.92719	0.56161	DOWN	26405	30167	36824	30616	37455	31542	35278	28394	36455	25145	189.1	3.582		C8 H15 N O4	16	C18+	(190.1076, 10393.26)(191.111, 1089.13)	189.1
2 -(Butylamido)-4-hydroxybutanoic acid Esi+4.8170004			C11843		69240	0.57763	5.64E-05	DOWN	29058	55477	52113	58952	32345	52201	30036	36216	51648	32621	189.101	4.817		C8 H15 N O4	16	hilic+	(212.0899, 5872.18)(213.0942, 600.08)(401.1873, 1020.06)(190.1072, 2229.41)	189.1
2 -(Butylamido)-4-hydroxybutanoic acid Esi+6.1719995			C11843		69240	1.3257	0.01872	UP	68509	50506	56016	56116	84077	54584	65242	63545	54513	89418	189.101	6.172		C8 H15 N O4	16	hilic+	(190.1078, 6527.04)(191.1095, 755.29)	189.1
2(3H)-Furanone	20825-71-2		C17602		71807	1.027	0.96794	UP	420679	617781	598229	465732	749594	508887	392570	406384	389782	533530	84.0218	1.984		C4 H4 O2	16	hilic-	(226.9979, 4746.56)(228.0014, 305.62)(83.0146, 1037.06)(143.0361, 12713.21)(144.0356, 1852.3)(129.0203, 31037.53)(130.0236, 1759.38)	84.0211
2(3H)-Furanone	20825-71-2		C17602		71807	1.3185	0.016162	UP	184581	106184	106209	120087	137422	117336	152346	153598	144607	156509	84.0212	0.911		C4 H4 O2	16	C18+	(85.0284, 12243.74)(86.0324, 416.32)(102.055, 12822.19)(103.0583, 411.04)	84.0211
2(3H)-Furanone	20825-71-2		C17602		71807	1.3087	0.097181	UP	174270	83151	80487	105560	134352	96067	106121	118653	106808	102618	84.021	2.498		C4 H4 O2	16	hilic+	(85.0283, 20913.91)(86.0319, 810.2)	84.0211
2(3H)-Furanone Esi-1.8729998	20825-71-2		C17602		71807	1.4664	0.1562	UP	307207	276998	238027	256328	247252	167636	332624	172947	146260	427173	84.0217	1.873		C4 H4 O2	13	hilic-	(167.0357, 4674.48)(168.0396, 575.73)(213.0413, 505.49)(83.0141, 731.94)(143.0358, 4264.53)(129.02, 25719.02)(130.023, 1400.03)	84.0211
2(3H)-Furanone Esi+1.2830002	20825-71-2		C17602		71807	0.85258	0.0085966	DOWN	48190	62919	56145	60900	50399	60714	48128	50371	54659	53915	84.022	1.283		C4 H4 O2	16	C18+	(85.0283, 3002.15)(102.055, 3398.69)(186.0794, 9683.19)(187.077, 1168.33)	84.0211
2(3H)-Furanone Esi+2.2269998	20825-71-2		C17602		71807	83430	0.01696	UP	163629	1	1	1	57318	1	1	148828	1	63576	84.021	2.227		C4 H4 O2	16	hilic+	(85.0284, 8398.43)(86.0316, 298.86)(186.0761, 2584.89)(187.0744, 674.14)	84.0211
2,2',3-Trihydroxy-3'-methoxy-5,5'-dicarboxybiphenyl			C18348		72168	1.341	0.24823	UP	14316	23442	1	31069	15312	1	19265	17277	16885	21913	320.055	0.776		C15 H12 O8	16	hilic-	(319.0485, 2814.12)(320.0479, 566.63)	320.053
2,2',3,4',5,5'-Hexachloro-4-biphenylol	145413-90-7		C14730		70291	1.042	0.67911	UP	106677	88906	108080	107769	103167	96038	86698	105216	110427	101359	433.864	0.838		C12 H4 Cl6 O	16	C18-	(432.8565, 44289.75)(433.8599, 2667.21)	373.839
2,2',4,4'-Tetrahydroxybenzil			C15218		70703	1.5245	0.0066452	UP	45979	27722	29786	38381	51240	31904	39562	49235	36936	51292	274.05	1.146		C14 H10 O6	16	C18-	(273.0429, 14270.79)(274.0465, 1348.13)	274.048
2,2-(2-Chlorophenyl-4'-chlorophenyl)-1,1-dichloroethene	3424-82-6		C14133		69824	0.63545	0.3992	DOWN	1	8457	10983	9663	8045	1	1	1	9673	15136	361.942	0.784		C14 H8 Cl4	16	C18-	(360.9333, 4323.63)(361.9357, 1276.56)	315.938
2,2-Bis(4-hydroxyphenyl)hexafluoropropane	1478-61-1		C14350		69985	1.0282	0.9072	UP	17534	23677	20333	20718	20374	16531	19019	17943	24478	27800	336.05	1.17		C15 H10 F6 O2	16	C18-	(335.0488, 13413.85)(336.0511, 1824.17)	336.058
2,2-Dibutyl-3-(4-methoxyphenyl)-4-methyl-2H-1-benzopyran-7-ol acetate			C15061		70555	0.8654	0.74579	DOWN	9824	10809	12933	10387	14370	26428	12110	15277	12838	11579	444.228	9.332		C27 H34 O4	16	C18+	(445.2339, 4879.37)(446.2363, 1667.28)	422.246
2,2,2-Trifluoro-N-(6-oxo-6H-dibenzo[b,d]pyran-2-yl)acetamide			C15394		70863	6.4673	0.1169	UP	62280	15102	1	20693	60751	19763	69244	68974	1	73528	307.048	2.855		C15 H8 F3 N O3	14	hilic-	(306.0409, 8063.27)(307.0485, 1293.08)	307.046
2,2,2-Trifluoro-N-(6-oxo-6H-dibenzo[b,d]pyran-2-yl)acetamide			C15394		70863	4.7535	7.30E-07	UP	314087	57616	55420	83398	300128	77207	325943	332687	65148	376630	307.048	3.16		C15 H8 F3 N O3	16	hilic+	(637.0841, 832.36)(308.0551, 43793.71)(309.0577, 4494.88)(310.0544, 2119.14)(615.102, 3839.01)(616.106, 877.47)(617.1027, 496.73)	307.046
2,3-bis (4-Hydroxyphenyl) Propionitrile	1428-67-7				45149	0.69808	1.34E-04	DOWN	117843	163890	184111	174041	123242	163044	124807	120474	168684	126578	239.096	5.92		C15 H13 N O2	16	hilic+	(240.1041, 18091.49)(241.1069, 2420.52)	239.095
2,3-Dihydroxy-4-Methoxy-4'-Ethoxybenzophenone					43714	31771	2.37E-13	UP	35166	1	1	1	28874	1	22958	31520	1	31189	288.103	5.731		C16 H16 O5	16	C18-	(287.0954, 7616.37)(288.0969, 1443.11)	288.1
2,3-Dihydroxy-4-Methoxy-4'-Ethoxybenzophenone					43714	1.4504	0.092694	UP	184988	93593	87834	107892	106518	85174	87711	162959	107786	119851	288.098	2.234		C16 H16 O5	16	hilic-	(287.0916, 23630.93)(288.0946, 3347.15)	288.1
2,3-Dihydroxy-4-Methoxy-4'-Ethoxybenzophenone Esi-2.077					43714	98392	1.61E-14	UP	116915	1	1	1	85554	1	84525	88026	1	90851	288.098	2.077		C16 H16 O5	10	hilic-	(287.0914, 13324.17)(288.0931, 3943.81)	288.1
2,3-dihydroxy-valeric acid		HMDB00421		LMFA01050384	74696	1.0056	0.95422	UP	62331	70249	71198	72005	65674	70346	70982	62499	65943	70429	134.059	1.828		C5 H10 O4	16	hilic-	(327.1358, 581.15)(313.1143, 1121.83)(133.0511, 10357.56)(134.0551, 433.35)	134.058
2,3-Dihydroxynaphthalene	92-44-4		C16213		71154	1.1443	0.082863	UP	23160	20566	24133	22722	26229	22642	26267	27541	21418	27885	177.078	7.021		C10 H8 O2	16	hilic+	(178.0851, 4668.49)(179.0892, 404.39)	160.052
2,3-Dihydroxynaphthalene Esi+5.357	92-44-4		C16213		71154	0.66997	0.0082951	DOWN	24298	39139	38000	38281	24184	31340	22732	32349	42383	26851	177.079	5.357		C10 H8 O2	16	hilic+	(178.0867, 6522.51)(179.0908, 606.86)	160.052
2,3-Dinor-6,15-diketo-13,14-dihydro-20-carboxyl-PGF1a					2562	1.0871	0.68331	UP	22345	34658	20134	21304	19718	25060	21882	28934	15705	33915	392.146	4.864		C18 H26 O8	16	C18+	(393.1524, 8090.47)(394.1549, 1896.63)	370.163
2,3-Dinor-6,15-diketo-13,14-dihydro-20-carboxyl-PGF1a					2562	1.2211	0.37056	UP	125944	185149	105091	128462	125637	108286	128255	173336	78114	207089	392.145	2.248		C18 H26 O8	16	hilic+	(393.152, 27144.97)(394.1558, 5541.57)(395.1565, 1154.35)	370.163
2,3-dinor Fluprostenol					45699	0.8211	0.15324	DOWN	32172	48956	45308	46285	32303	38035	31021	30965	26596	31582	430.159	3.252		C21 H25 F3 O6	16	hilic-	(429.1517, 5403.2)(430.1543, 1248.72)	430.16
2,3-Dioxo-6-nitro-7-sulfamoylbenzo[f]quinoxaline	118876-58-7		C13667		69621	3.80E-05	2.16E-13	DOWN	1	26403	23264	25073	1	31681	1	1	21539	1	336.017	0.764		C12 H8 N4 O6 S	16	hilic+	(337.0273, 4610.35)(338.0275, 661.52)	336.017
2,3-Diphenyl-1-indanone	1801-42-9		C14657		70239	3.46E-05	1.69E-12	DOWN	1	34388	38793	29733	1	19717	1	1	31181	1	328.111	3.158		C21 H14 O	16	hilic-	(327.1032, 4849.76)(328.1125, 1290.52)	282.104
2,3,5-Trimethacarb	2655-15-4		C18957		72717	0.91506	0.94099	DOWN	187480	343908	68297	174533	189173	187624	180779	170632	195246	187064	193.111	6.585		C11 H15 N O2	16	hilic+	(216.0993, 138.22)(194.1179, 30805.2)(195.1211, 4893.05)	193.11
2,3,6-Trihydroxypyridine			C03458		63882	0.8812	0.26262	DOWN	95499	112548	131683	135292	103445	125052	120582	123240	149100	101847	173.033	5.002		C5 H5 N O3	16	hilic-	(345.0594, 707.35)(172.0256, 9900.02)(173.0278, 596.94)	127.027
2,4-Bis(acetamido)-2,4,6-trideoxy-beta-L-altropyranose			C19972		73461	0.96811	0.74272	DOWN	128355	146815	128853	159550	120857	119612	126947	136101	129785	148699	246.121	1.983		C10 H18 N2 O5	16	C18+	(269.111, 5128.19)(270.1129, 478.04)(247.1287, 10328.91)	246.122
2,4-Bis(acetamido)-2,4,6-trideoxy-beta-L-altropyranose			C19972		73461	0.96214	0.86088	DOWN	86899	110252	93063	150166	83459	71935	80016	129588	93533	130222	246.122	6.087		C10 H18 N2 O5	16	hilic+	(269.1113, 6111.7)(270.1152, 570.97)(515.2337, 884.51)(247.1297, 22766.54)(248.1343, 2390.64)	246.122
2,4-Bis(acetamido)-2,4,6-trideoxy-beta-L-altropyranose Esi+3.812			C19972		73461	0.8661	0.095689	DOWN	40339	40221	43799	43432	43522	43662	36570	33001	46344	34412	246.122	3.812		C10 H18 N2 O5	16	C18+	(269.1122, 1041.76)(247.1297, 7279.49)(248.1395, 1844.33)	246.122
2,4-Bis(acetamido)-2,4,6-trideoxy-beta-L-altropyranose Esi+6.027			C19972		73461	0.99178	0.99917	DOWN	31971	30835	30533	34000	28320	22367	28422	31168	31521	32343	246.122	6.027		C10 H18 N2 O5	16	hilic+	(269.1125, 5306.41)(270.1095, 932.24)(247.13, 4252.19)(248.1348, 131.05)	246.122
2,4-Diamino-6-hydroxylaminotoluene			C16399		71187	1.1969	0.022577	UP	50864	44109	46562	40445	44604	42572	55097	45277	37009	41919	153.09	1.242		C7 H11 N3 O	16	C18-	(152.0836, 21452.0)(153.0864, 1496.49)	153.09
2,4-Diamino-6-hydroxylaminotoluene			C16399		71187	1.1725	0.083343	UP	122248	114325	120362	113021	126614	116902	131919	120207	84507	106161	153.091	5.306		C7 H11 N3 O	16	hilic-	(152.0839, 20856.58)(153.087, 1725.64)(198.082, 647.57)	153.09
2,4-Diamino-6-hydroxylaminotoluene			C16399		71187	1.0816	0.52269	UP	1768701	1917706	1932052	1550761	1870567	1774641	2103206	1831381	1338930	1588565	153.091	1.244		C7 H11 N3 O	14	C18+	(154.0983, 923405.25)(155.1012, 66558.45)(307.1826, 1391.59)	153.09
2,4-Diamino-6-hydroxylaminotoluene			C16399		71187	1.0808	0.45235	UP	7108304	6769448	6958080	6506636	6965065	6485810	8017340	6817200	4992758	6286567	153.091	5.307		C7 H11 N3 O	16	hilic+	(176.0811, 1204.23)(177.0714, 97.61)(154.0982, 860104.6)(155.1012, 63783.73)(156.1086, 4646.15)(157.0965, 198.09)(307.1912, 156.71)	153.09
2,4-Diamino-6-hydroxylaminotoluene Esi+0.80399996			C16399		71187	1.4751	0.45942	UP	13481	1	12323	10459	12504	9686	12311	12732	11231	13268	153.091	0.804		C7 H11 N3 O	15	C18+	(154.0978, 5992.31)(155.1016, 1054.71)	153.09
2,4-Diamino-6-hydroxylaminotoluene Esi+2.8040004			C16399		71187	0.88057	0.39312	DOWN	38262	57893	56439	50551	39744	49624	54267	43585	38562	53188	153.09	2.804		C7 H11 N3 O	16	hilic+	(154.0975, 7000.37)(155.1048, 1331.12)	153.09
2,4-Diamino-6-hydroxylaminotoluene Esi+3.8559992			C16399		71187	0.87545	0.25383	DOWN	13296	17487	18610	16195	12570	17012	17140	13258	13755	16088	153.09	3.856		C7 H11 N3 O	16	C18+	(154.0975, 5120.52)(155.1054, 1315.2)	153.09
2,4-Diamino-6-hydroxylaminotoluene Esi+4.4360003			C16399		71187	1.1956	0.48606	UP	48295	64523	57598	56561	43854	1	52926	59084	44874	70763	153.091	4.436		C7 H11 N3 O	15	hilic+	(154.0973, 11152.87)(155.102, 1038.4)	153.09
2,4-Diamino-6-hydroxylaminotoluene Esi+6.904			C16399		71187	1.3425	0.021349	UP	58341	42599	41596	42610	47586	30683	56314	47253	31731	51614	153.09	6.904		C7 H11 N3 O	16	hilic+	(154.0977, 9142.45)(155.102, 1031.02)(307.1894, 208.96)	153.09
2,4-Diamino-6-nitrotoluene	6629-29-4		C16396		71184	0.83453	0.0020957	DOWN	115557	144596	141030	151120	124628	144148	118860	125804	137148	130899	167.07	2.517		C7 H9 N3 O2	16	hilic+	(357.1261, 224.75)(168.077, 17738.46)(169.0794, 5800.02)	167.07
2,4-Diaminoanisole	615-05-4		C19218		72941	0.95536	0.73963	DOWN	20277	36778	36330	36175	37079	26837	40657	28861	28038	33529	155.106	3.426		C7 H10 N2 O	16	hilic+	(156.1133, 5473.55)(157.1152, 384.56)	138.079
2,4-Diaminoanisole Esi+4.908	615-05-4		C19218		72941	0.95065	0.98252	DOWN	66503	94380	28712	35199	42685	100000	102583	36883	37568	41559	155.106	4.908		C7 H10 N2 O	16	hilic+	(156.1135, 3890.13)(157.1165, 219.76)	138.079
2,4-Dichloro-3-oxoadipate			C18244		72090	1.0132	0.87175	UP	92900	121439	97007	87329	89156	92534	98517	80824	81238	95766	287.981	0.779		C6 H6 Cl2 O5	16	C18-	(286.9743, 34234.22)(287.9756, 9789.54)	227.959
2,4-Dichlorophenoxybutyric Acid	94-82-6		C14404		44557	0.32236	8.52E-06	DOWN	35273	129432	124486	125832	35918	98201	42128	36408	96059	40247	265.025	1.157		C10 H10 Cl2 O3	16	hilic+	(266.0331, 17181.34)(267.0364, 1666.25)(268.0253, 1175.0)	248.001
2,4-Dichlorophenoxybutyric Acid, Methyl Ester					44555	0.61813	0.0082845	DOWN	33509	80776	75890	72175	41218	65852	51077	48677	60652	50995	279.042	0.838		C11 H12 Cl2 O3	16	hilic+	(280.0489, 17190.31)(281.052, 1757.17)(282.0485, 712.39)	262.016
2,4-DP	120-36-5		C11020		68777	0.64311	0.25893	DOWN	251611	376676	313985	425157	293607	889193	228225	324648	242626	253680	233.983	3.298		C9 H8 Cl2 O3	16	C18-	(232.9765, 130394.23)(233.9791, 9399.81)	233.985
2,4-DP	120-36-5		C11020		68777	1.8149	0.25605	UP	420094	77367	197579	176294	334654	93924	172053	101227	317241	472618	233.985	2.216		C9 H8 Cl2 O3	16	hilic-	(232.9771, 59138.57)(233.9803, 4537.92)(234.9756, 2401.26)(292.9982, 2461.68)(293.9991, 220.33)	233.985
2,4-DP Esi-0.915	120-36-5		C11020		68777	0.95808	0.64495	DOWN	62934	103608	88280	91653	72398	75307	80441	81673	77435	94765	233.985	0.915		C9 H8 Cl2 O3	16	hilic-	(232.9782, 20956.76)(233.9811, 1526.84)	233.985
2,4-DP Esi-3.146	120-36-5		C11020		68777	19675	1.55E-11	UP	28564	1	1	1	20550	1	13067	17792	1	13573	279.99	3.146		C9 H8 Cl2 O3	16	hilic-	(278.9829, 3294.99)(279.9839, 492.55)	233.985
2,4-DP Esi-3.215	120-36-5		C11020		68777	1.2819	0.71537	UP	251611	180576	153295	137643	293607	324954	85270	324648	94272	109302	233.983	3.215		C9 H8 Cl2 O3	16	C18-	(232.9764, 78724.48)(233.9794, 6037.76)(234.9743, 3374.31)	233.985
2,4-DP Esi-3.8339999	120-36-5		C11020		68777	2.2853	0.001434	UP	161465	59393	46132	85693	93128	54526	144118	122040	49364	112483	279.989	3.834		C9 H8 Cl2 O3	14	hilic-	(278.9818, 15147.64)(279.9832, 2420.4)(280.9811, 1107.05)	233.985
2,4-octadienal				LMFA06000034	75314	0.96628	0.79969	DOWN	45318	40642	33694	35100	29758	36264	24155	47681	45100	38389	124.088	4.918		C8 H12 O	16	C18+	(271.1611, 2564.89)(125.0965, 4557.52)(126.101, 647.53)	124.089
2,4,5-Trihydroxytoluene	1124-09-0		C18317		72152	1.3972	0.03099	UP	216416	148296	135847	159398	172811	115807	142795	209238	166908	216829	140.048	1.995		C7 H8 O3	16	hilic-	(279.0914, 1488.47)(139.0408, 9883.67)(140.0429, 815.65)	140.047
2,4,6-Triaminotoluene	88-02-8		C16400		71188	1.1477	0.46363	UP	668200	662035	601776	518119	529668	512216	634250	642246	286834	476631	137.096	0.795		C7 H11 N3	16	C18+	(138.1031, 212120.92)(139.1058, 15348.83)	137.095
2,4,6-Triaminotoluene	88-02-8		C16400		71188	1.0846	0.54553	UP	790043	939251	850382	740484	687112	589045	874714	838021	506452	855701	137.096	7.347		C7 H11 N3	16	hilic+	(297.173, 60.87)(138.1033, 152346.36)(139.1062, 11844.62)(140.1103, 623.83)	137.095
2,4,6-Triaminotoluene Esi+6.89	88-02-8		C16400		71188	1.5394	0.014797	UP	302672	199286	202438	191145	231921	130664	296353	251701	132060	271735	137.096	6.89		C7 H11 N3	16	hilic+	(138.1029, 50905.7)(139.1062, 3897.85)	137.095
2,4,7-tridecatrienal				LMFA06000076	75353	0.56714	0.003185	DOWN	17403	37870	32754	24104	13553	29042	17000	18248	28092	19897	192.152	6.026		C13 H20 O	16	C18+	(193.1591, 5218.97)(194.1621, 722.76)	192.151
2,4.6-Trichloroanisole	87-40-1		C11510		69083	1.1004	0.19774	UP	114704	102914	100272	118440	120853	94935	115837	92043	104243	98034	255.944	3.225		C7 H5 Cl3 O	16	hilic-	(254.9364, 16789.5)(255.9381, 2886.34)	209.941
2,5-Dichloro-4-oxohex-2-enedioate			C12835		69492	1.1753	0.44468	UP	228709	103454	115472	173136	182937	160016	120864	195078	171239	145738	225.945	5.41		C6 H4 Cl2 O5	16	hilic+	(226.9525, 188995.2)(227.9553, 5388.88)	225.944
2,5-Dichloroaniline	95-82-9		C14712		70281	0.023359	0.0039487	DOWN	1	139340	118891	164762	14602	157474	1	1	85640	1	206.986	4.647		C6 H5 Cl2 N	12	C18-	(412.9629, 3512.75)(205.9787, 39067.37)(206.9768, 6188.3)	160.98
2,5-Dimethoxycinnamic acid	10538-51-9	HMDB02370			6651	1.2372	0.25881	UP	15352	18743	14654	13355	13063	14808	15590	17968	12756	24316	254.079	4.665		C11 H12 O4	16	C18-	(253.0715, 7697.29)(254.074, 927.64)	208.074
2,5-Furandicarboxylic acid	3238-40-2	HMDB00578			5560	1.079	0.30245	UP	38283	43733	34875	47740	41022	35082	38049	40213	37317	44149	156.007	2.109		C6 H4 O5	16	hilic-	(154.9995, 4987.27)(156.0024, 224.78)	156.006
2,5-Furandicarboxylic acid	3238-40-2	HMDB00578			5560	1.0519	0.72006	UP	32628	43572	35886	35368	40428	36409	41553	33048	30278	42208	156.006	1.276		C6 H4 O5	16	C18+	(157.0135, 11556.63)(158.017, 986.0)	156.006
2,5-Xylidine	95-78-3		C18993		72749	1.1223	0.75996	UP	59976	70652	137788	113939	123135	73433	107109	100893	91011	169121	138.116	4.217		C8 H11 N	16	hilic+	(139.1229, 7520.56)(140.1258, 657.04)	121.089
2,5-Xylidine Esi+3.285	95-78-3		C18993		72749	0.97139	0.58944	DOWN	38581	37759	38647	39028	33228	38150	41276	36329	37226	41342	121.089	3.285		C8 H11 N	16	hilic+	(122.0965, 6433.46)(123.0989, 604.0)	121.089
2,5-Xylidine Esi+5.0019994	95-78-3		C18993		72749	1.2871	0.070854	UP	24087	13551	16448	16735	16750	13773	20282	19613	19254	25242	138.115	5.002		C8 H11 N	16	hilic+	(139.1227, 5049.44)(140.126, 328.35)	121.089
2,5,6-Trihydroxy-5,6-dihydroquinoline			C06339		66377	0.89265	0.50703	DOWN	8746526	7364569	10261245	10256236	8819458	10501749	9534761	8415329	12170442	7276326	179.059	4.698		C9 H9 N O3	16	C18-	(357.1087, 36361.36)(358.1116, 6759.85)(359.116, 994.13)(178.0516, 1322734.4)(179.0546, 117833.11)(180.0565, 9847.32)(181.0583, 322.67)	179.058
2,5,6-Trihydroxy-5,6-dihydroquinoline			C06339		66377	0.8579	0.19122	DOWN	27600228	26776948	33511488	32779132	28196042	32780988	29696160	24776452	36607032	21984154	179.06	2.585		C9 H9 N O3	13	hilic-	(357.1101, 21198.22)(178.0525, 1416751.2)(179.057, 283615.72)(180.0579, 26477.43)	179.058
2,5,6-Trihydroxy-5,6-dihydroquinoline			C06339		66377	0.81287	0.094359	DOWN	5943417	5726543	7288990	7317949	5991428	7430826	6653651	5615725	8271707	4989540	179.059	4.7		C9 H9 N O3	16	C18+	(202.0485, 248860.14)(203.0513, 22324.11)(204.0538, 2008.31)(381.1065, 48179.34)(382.1095, 8894.23)(383.1107, 1388.23)(180.0664, 1493026.6)(181.0697, 132342.17)(182.0716, 12224.21)(359.1262, 8987.36)(360.1332, 2231.58)	179.058
2,5,6-Trihydroxy-5,6-dihydroquinoline			C06339		66377	0.71832	0.035806	DOWN	2506181	2578214	3465866	3393551	2621455	3490427	2941226	2333645	4013011	2098777	179.059	2.581		C9 H9 N O3	16	hilic+	(202.0481, 3938.89)(381.1068, 990.37)(382.1145, 254.71)(180.0662, 398156.53)(181.0694, 38315.44)(182.075, 4069.83)(359.1247, 2130.56)(360.1456, 1901.15)	179.058
2,5,6-Trihydroxy-5,6-dihydroquinoline Esi+2.952			C06339		66377	1.1411	0.087882	UP	345395	273629	303920	345838	351875	306737	400874	338816	278784	327042	179.06	2.952		C9 H9 N O3	16	hilic+	(180.0666, 39081.55)(181.0575, 13374.72)	179.058
2,6-Diethylaniline	579-66-8		C11001		68761	1.1928	0.0013487	UP	53287	40701	40857	43629	47342	44440	51039	47176	39386	49795	171.102	1.701		C10 H15 N	16	C18+	(172.1096, 10860.35)(173.1118, 961.16)	149.12
2,6-Dimethoxyphenol	91-10-1		C10787		68578	0.93482	0.40117	DOWN	213990	222077	215052	205280	168655	181398	173487	193965	209709	216245	154.063	4.238		C8 H10 O3	13	C18+	(155.0705, 45467.34)(156.0738, 3672.38)(172.0973, 8205.67)	154.063
2,7-dimethyl-6-nonenoic acid				LMFA01020130	73586	2.1566	0.23591	UP	25320	14225	1	16271	20638	1	20047	27929	25710	28233	206.13	4.872		C11 H20 O2	14	C18+	(207.138, 2812.03)(208.1367, 1072.96)	184.146
2,8-Dihydroxyquinoline-beta-D-glucuronide		HMDB11658			62403	1.0883	0.76533	UP	45832	28947	45429	22866	28233	30759	22914	31733	20882	23485	337.079	4.279		C15 H15 N O8	16	C18-	(336.0718, 12798.81)(337.075, 2224.42)	337.08
2,8-Dihydroxyquinoline-beta-D-glucuronide		HMDB11658			62403	0.83681	0.505	DOWN	125992	98406	154304	77441	74097	108280	69870	86744	72323	71784	337.08	4.279		C15 H15 N O8	16	C18+	(360.0699, 2876.26)(338.0879, 45062.46)(339.0926, 7785.93)(340.0961, 1493.0)	337.08
2,8-Dihydroxyquinoline-beta-D-glucuronide		HMDB11658			62403	0.86615	0.50863	DOWN	40460	34380	39110	24874	25358	29735	19001	27750	22796	22988	337.08	5.782		C15 H15 N O8	16	hilic+	(338.0877, 8132.87)(339.092, 1499.06)	337.08
202-791	101342-80-7		C13762		69691	1.212	0.027671	UP	27918	24131	26752	26622	30065	22790	31940	27558	28930	30559	358.126	1.969		C17 H18 N4 O5	16	hilic-	(357.1186, 3495.26)(358.1276, 968.45)(359.1099, 34.29)(417.0991, 360.42)	358.128
22:4 Cholesteryl ester				LMST01020018	41713	1.0443	0.68569	UP	40119	33556	31224	32991	30621	29434	30045	29939	25286	28350	700.612	13.79		C49 H80 O2	16	C18+	(723.6006, 2823.97)(724.6044, 1491.2)(701.6195, 5610.16)(702.6212, 2939.91)(703.6243, 672.06)	700.616
2E-methyl-glutaconic acid		HMDB02266		LMFA01170079	74932	0.93967	0.25379	DOWN	311813	411322	385555	366260	337719	327617	331250	297224	311572	317068	144.044	1.98		C6 H8 O4	16	hilic-	(143.036, 12192.57)(144.0353, 1815.57)(203.058, 15144.36)(204.0602, 1856.41)	144.042
2E-methyl-glutaconic acid		HMDB02266		LMFA01170079	74932	1.2133	0.096639	UP	116980	122371	102803	132465	137255	116033	145650	140346	112079	167013	144.042	1.358		C6 H8 O4	16	C18+	(145.0497, 17143.09)(146.0531, 1134.3)(162.0764, 14192.81)(163.0809, 1068.06)	144.042
2E-methyl-glutaconic acid		HMDB02266		LMFA01170079	74932	0.39418	1.38E-05	DOWN	195339	560668	484271	609690	210303	547533	193330	245600	526654	259899	144.042	0.921		C6 H8 O4	16	hilic+	(145.0499, 90894.71)(146.0537, 5417.85)	144.042
2E-methyl-glutaconic acid Esi-1.4629999		HMDB02266		LMFA01170079	74932	0.89218	0.64495	DOWN	106534	136535	126523	72837	144883	110945	69888	61866	152798	127477	144.043	1.463		C6 H8 O4	16	hilic-	(143.0357, 6818.45)(144.0391, 508.33)(189.0408, 10291.78)	144.042
2E-methyl-glutaconic acid Esi+1.301		HMDB02266		LMFA01170079	74932	1.4059	0.0075492	UP	125412	113487	107835	101238	135526	87992	145637	137679	97333	167292	144.042	1.301		C6 H8 O4	16	C18+	(145.0499, 5236.51)(162.0765, 24426.76)(163.0819, 2326.93)	144.042
2E-methyl-glutaconic acid Esi+2.4619994		HMDB02266		LMFA01170079	74932	1.1767	9.75E-04	UP	271829	199437	216865	230875	250806	205475	260743	254295	213080	251059	144.043	2.462		C6 H8 O4	16	hilic+	(145.0496, 11471.88)(146.0532, 670.67)(162.0764, 22927.21)	144.042
2methyl-3-ketovaleric acid				LMFA01060192	45873	0.84076	0.18941	DOWN	138400	134580	147588	119285	99054	114482	113013	96502	150905	84668	116.048	2.391		C5 H8 O3	16	hilic-	(231.0889, 4393.73)(232.0923, 362.31)(115.0412, 12322.8)(116.0444, 585.23)(175.0622, 1306.25)	116.047
2methyl-3-ketovaleric acid				LMFA01060192	45873	1.7025	0.0020388	UP	45447	20290	21683	29379	39929	25267	31377	47871	22714	43766	116.047	2.108		C5 H8 O3	16	hilic+	(117.0549, 5209.17)(118.0577, 305.65)(134.0807, 804.36)	116.047
2S-hydroxyadipic acid		HMDB00368		LMFA01170050	74923	1.0677	0.033015	UP	1288656	1273893	1208344	1218638	1253784	1151434	1212201	1173552	1230796	1210620	162.055	2.357		C6 H10 O5	16	hilic-	(383.1209, 583.51)(384.1212, 260.44)(369.1197, 6601.22)(161.0471, 81208.65)(162.0492, 5820.8)	162.053
2S-hydroxyadipic acid		HMDB00368		LMFA01170050	74923	2.0349	0.014004	UP	273379	73084	96326	98871	251022	225905	230364	253977	111890	221453	162.053	0.913		C6 H10 O5	16	C18+	(163.0606, 7691.56)(164.0636, 367.86)(180.0867, 23591.29)(181.0897, 1730.38)(325.1128, 1615.81)	162.053
2S-hydroxyadipic acid		HMDB00368		LMFA01170050	74923	1.2558	0.18297	UP	352985	167535	170276	214774	289757	217227	209369	238763	246082	224172	162.053	2.497		C6 H10 O5	16	hilic+	(163.0612, 8999.85)(164.0909, 1281.66)(180.0872, 64020.96)(181.0901, 4402.73)(342.1387, 2084.01)(343.1613, 219.0)	162.053
2S-hydroxyadipic acid Esi-1.207		HMDB00368		LMFA01170050	74923	0.87042	0.37281	DOWN	27457	52203	36947	40553	25351	30370	28512	34568	31261	39874	162.052	1.207		C6 H10 O5	16	hilic-	(161.0463, 3630.09)(207.0506, 4978.13)(208.0566, 335.52)	162.053
2S-hydroxyadipic acid Esi+0.9429999		HMDB00368		LMFA01170050	74923	2.228	0.015624	UP	252877	84832	89778	92901	234847	88884	212711	91639	90575	201093	162.053	0.943		C6 H10 O5	16	C18+	(163.0605, 8690.99)(180.087, 19971.82)(181.0891, 1589.75)	162.053
2S-hydroxyadipic acid Esi+2.4389997		HMDB00368		LMFA01170050	74923	1.4608	0.0015495	UP	377013	216597	188194	240037	339501	213288	310736	327996	253576	315356	162.055	2.439		C6 H10 O5	16	hilic+	(163.0605, 7299.59)(164.0572, 17835.94)(180.0872, 64020.96)(181.0901, 4402.73)	162.053
3''-Deamino-3''-oxonicotianamine			C15486		70942	1.9011	0.025014	UP	93254	30906	30435	46775	62253	36833	35718	79158	40817	64503	302.113	2.162		C12 H18 N2 O7	16	hilic-	(301.1063, 10542.21)(302.1085, 1223.93)	302.111
3''-Deamino-3''-oxonicotianamine Esi-3.8450005			C15486		70942	3.0741	0.31169	UP	30826	17103	1	24557	1	1	35403	22536	1	25729	348.116	3.845		C12 H18 N2 O7	16	hilic-	(347.1082, 2963.29)(348.1099, 517.88)	302.111
3'-CMP	84-52-6		C05822		63414	1.1558	0.076067	UP	35008	20856	24232	27295	26610	25051	28227	28450	26485	29093	323.051	2.503		C9 H14 N3 O8 P	16	hilic+	(324.0584, 4063.56)(325.061, 626.95)(326.0555, 301.1)	323.052
3'-dihydroxyflurbiprofen	80685-21-8				2927	0.92502	0.54058	DOWN	30577	34277	37167	31555	27423	24254	28755	27866	28563	29211	260.084	3.82		C15 H13 F O3	16	C18+	(283.0736, 1511.1)(261.091, 4312.12)(262.0937, 483.62)	260.085
3'-dihydroxyflurbiprofen	80685-21-8				2927	0.86221	0.11514	DOWN	28643	38645	35985	35207	34082	31082	28929	30837	30252	29144	260.083	5.796		C15 H13 F O3	16	hilic+	(283.0711, 1752.52)(261.0904, 3420.17)(262.0924, 788.1)(263.0929, 284.52)(521.18, 193.6)	260.085
3'-UMP	35170-03-7		C01368		63413	1.0415	0.20075	UP	64522	52691	56761	57913	58563	54792	54602	58124	53995	60200	341.062	2.495		C9 H13 N2 O9 P	16	hilic+	(342.0688, 6393.91)(343.0721, 937.01)(344.0663, 552.1)	324.036
3-(1-Carboxyvinyloxy)anthranilate			C19686		73296	2.5287	2.95E-04	UP	1673939	597458	694277	818293	1290763	494021	1292773	1951676	730377	1725240	223.049	1.934		C10 H9 N O5	16	hilic-	(222.0428, 199543.45)(223.0457, 20278.29)	223.048
3-(1-Carboxyvinyloxy)anthranilate			C19686		73296	1.1072	0.14903	UP	49400	48602	46260	43895	43000	42185	50384	47783	38351	51582	223.049	4.545		C10 H9 N O5	16	C18+	(224.0558, 2829.54)(241.0827, 13398.47)(242.0885, 1641.38)	223.048
3-(1-Carboxyvinyloxy)anthranilate			C19686		73296	0.98287	0.87003	DOWN	75103	89796	88908	80919	80534	73116	86999	81311	74156	87444	223.049	1.379		C10 H9 N O5	16	hilic+	(224.056, 2135.89)(225.0576, 95.29)(241.0828, 12278.2)(242.088, 1230.65)	223.048
3-(2-chloro-10H-phenothiazin-10-yl)propan-1-amine	3763-80-2				43198	3.43E-05	9.38E-14	DOWN	1	30533	26668	33648	1	37134	1	1	26202	1	352.098	0.747		C15 H13 D2 Cl N2 S	16	hilic-	(351.0905, 4577.94)(352.0939, 729.35)	292.077
3-(3,4-Dihydroxyphenyl)pyruvate			C04045		63507	0.86235	0.17886	DOWN	44365	81827	67058	67022	50414	58394	58939	59107	59248	57724	242.042	3.184		C9 H8 O5	16	C18-	(241.0353, 9419.87)(242.039, 1017.15)	196.037
3-(3,4-Dihydroxyphenyl)pyruvate			C04045		63507	1.5772	0.052181	UP	108990	39470	72161	88742	98137	82527	94294	103672	39582	100415	218.02	0.868		C9 H8 O5	15	C18+	(219.0272, 32286.21)(220.031, 2043.65)	196.037
3-(5'-Methylthio)pentylmalic acid			C17223		64502	1.2102	0.67244	UP	144726	130751	114273	127120	145042	153641	175416	167049	81061	58165	296.091	0.942		C10 H18 O5 S	16	C18-	(295.085, 79683.37)(296.089, 8120.48)	250.088
3-(6'-Methylthio)hexylmalic acid			C17227		64506	0.61741	0.0013269	DOWN	56195	76538	72490	74241	40988	64533	36793	42055	83577	41194	264.105	7.286		C11 H20 O5 S	16	hilic-	(263.0977, 13906.47)(264.102, 1944.65)(265.0959, 428.26)	264.103
3-(6'-Methylthio)hexylmalic acid			C17227		64506	0.85275	0.70319	DOWN	944991	285006	1191906	282672	135910	293396	623900	189389	330996	152510	264.105	1.091		C11 H20 O5 S	16	C18+	(265.1124, 203000.84)(266.1151, 27597.93)(267.11, 8697.07)	264.103
3-(6'-Methylthio)hexylmalic acid			C17227		64506	0.69471	8.87E-04	DOWN	14396901	16634329	16423643	17373416	10898335	15824648	10930071	11896791	18171064	12364658	264.105	7.288		C11 H20 O5 S	16	hilic+	(265.1126, 861066.94)(266.1156, 115531.94)(267.1103, 34251.61)	264.103
3-(N-Nitrosomethylamino)propionitrile	60153-49-3		C19280		72998	1.0373	0.41757	UP	296748	304724	314517	294915	280898	278451	293426	258372	269993	300859	113.06	0.972		C4 H7 N3 O	13	C18-	(112.0523, 96196.31)(113.0553, 4539.69)	113.059
3-(N-Nitrosomethylamino)propionitrile	60153-49-3		C19280		72998	1.0286	0.47437	UP	1804095	1817882	2017283	1915528	1756361	1735528	1818036	1661677	1603448	1776158	113.059	3.993		C4 H7 N3 O	16	hilic-	(112.0518, 312248.25)(113.0547, 12203.22)(114.0563, 792.29)(158.0575, 153.81)	113.059
3-(N-Nitrosomethylamino)propionitrile	60153-49-3		C19280		72998	0.93845	0.29982	DOWN	7832185	8310861	9374317	8164329	7578061	7998162	8266967	7371227	7733047	7842865	113.059	0.978		C4 H7 N3 O	16	C18+	(136.0479, 3208.79)(114.0665, 1385738.6)(115.0695, 55881.22)(227.1261, 144198.05)(228.1281, 13515.03)	113.059
3-(N-Nitrosomethylamino)propionitrile	60153-49-3		C19280		72998	1.0061	0.88989	UP	57306708	56965024	58882072	57924712	57266912	47830016	57780296	55344456	55743776	59350640	113.059	3.999		C4 H7 N3 O	16	hilic+	(136.0482, 7632.95)(137.0515, 471.25)(249.1076, 1892.51)(250.108, 64.41)(114.0665, 1369948.2)(115.0694, 57600.8)(116.0706, 3247.21)(227.126, 163278.64)(228.1277, 15879.08)(229.1303, 1363.3)	113.059
3-(N-Nitrosomethylamino)propionitrile Esi+1.1029999	60153-49-3		C19280		72998	0.91221	0.6707	DOWN	297483	355027	372715	326653	287376	246734	369333	255684	219782	168240	113.059	1.103		C4 H7 N3 O	16	C18+	(114.0665, 894599.56)(115.0694, 38502.67)(227.1257, 53059.18)	113.059
3-(N-Nitrosomethylamino)propionitrile Esi+6.990999	60153-49-3		C19280		72998	0.95869	0.97811	DOWN	40819	63719	50902	57817	49853	18522	49851	64376	43694	24701	113.059	6.991		C4 H7 N3 O	16	hilic+	(136.0482, 845.56)(114.0661, 6757.18)(115.0749, 1062.9)	113.059
3-(Pyrazol-1-yl)-L-alanine	10162-27-3		C01162		65565	1.3611	0.066269	UP	154419	67967	94764	120131	119863	100778	122706	98927	88352	111673	155.07	0.865		C6 H9 N3 O2	15	C18-	(154.0627, 36493.41)(155.0654, 2432.77)	155.07
3-(Pyrazol-1-yl)-L-alanine	10162-27-3		C01162		65565	1.2069	0.24934	UP	221060	106585	118641	176811	156547	135888	159746	143541	140898	137740	155.07	0.868		C6 H9 N3 O2	16	C18+	(178.0593, 4068.6)(156.0771, 39069.97)(157.0807, 2778.82)	155.07
3-(Pyrazol-1-yl)-L-alanine	10162-27-3		C01162		65565	1.4502	0.30177	UP	430331	181278	317195	326117	310103	130219	275730	220096	44667	241850	155.07	8.746		C6 H9 N3 O2	16	hilic+	(156.0772, 51925.8)(157.0804, 3517.99)	155.07
3-(Pyrazol-1-yl)-L-alanine Esi+0.8439999	10162-27-3		C01162		65565	1.3901	0.22354	UP	59850	17903	30667	30675	44410	34906	43039	27033	36360	34963	155.07	0.844		C6 H9 N3 O2	16	C18+	(178.059, 4302.71)(156.0769, 23286.8)(157.0813, 1834.35)	155.07
3-Acetamidopropanal			C18170		72070	1.5308	0.012317	UP	83173	34754	46980	51145	74598	55785	68393	63716	53761	61538	115.064	1.002		C5 H9 N O2	13	C18-	(114.0566, 11588.45)(115.059, 303.7)(160.0621, 4737.79)	115.063
3-Acetamidopropanal			C18170		72070	1.1527	0.46583	UP	130434	80288	90086	68307	96151	88969	93783	94168	105671	61934	115.063	6.337		C5 H9 N O2	14	hilic-	(114.0561, 2363.51)(115.0594, 129.7)(174.0781, 2767.72)	115.063
3-Acetamidopropanal			C18170		72070	0.87238	0.56608	DOWN	168397	347457	278048	249404	213699	220707	249468	207187	165894	254182	115.064	1.871		C5 H9 N O2	16	C18+	(138.0557, 5032.59)(116.0719, 82449.59)(117.0751, 4282.33)	115.063
3-Acetamidopropanal			C18170		72070	1.0776	0.54715	UP	8071944	4393147	5496741	6444925	6409858	6114738	6489132	5645068	6738246	5739581	115.064	6.337		C5 H9 N O2	16	hilic+	(138.0527, 6398.54)(139.0554, 362.71)(253.1167, 332.04)(116.0709, 817275.8)(117.074, 40200.36)(231.136, 1854.45)(232.1455, 39.81)	115.063
3-Acetamidopropanal Esi+1.5179998			C18170		72070	0.9686	0.70711	DOWN	29613	22103	26047	28459	28064	27383	20269	24754	26433	27325	115.063	1.518		C5 H9 N O2	16	hilic+	(116.0706, 3384.68)(117.0702, 733.1)	115.063
3-Acetamidopropanal Esi+1.7250003			C18170		72070	0.95039	0.53981	DOWN	350057	393619	384676	374198	341283	314529	332885	339886	306511	369849	115.063	1.725		C5 H9 N O2	16	hilic+	(116.0705, 50302.11)(117.0738, 2731.67)	115.063
3-Acetamidopropanal Esi+2.3969998			C18170		72070	0.92324	0.29752	DOWN	241190	301200	294541	305208	262388	270662	286797	262933	245044	289394	115.063	2.397		C5 H9 N O2	16	hilic+	(116.0707, 30997.48)(117.0733, 2023.08)(133.0992, 400.14)	115.063
3-Acetamidopropanal Esi+5.8700004			C18170		72070	0.85306	0.16548	DOWN	32239	36625	34327	36962	22758	33789	29659	30614	26368	32181	115.064	5.87		C5 H9 N O2	16	hilic+	(116.0708, 4401.82)(117.0743, 236.87)	115.063
3-amino-4-hydroxyphenyl sulfone	7545-50-8				4086	1.1811	1.82E-04	UP	254709	218486	210529	228324	240172	214142	231261	227145	195659	236885	280.049	2.046		C12 H12 N2 O4 S	16	hilic-	(279.0411, 25088.85)(280.0457, 2660.97)(325.0498, 3019.45)(326.052, 266.35)	2.58
3-amino-4-hydroxyphenyl sulfone Esi-1.5720003	7545-50-8				4086	1.4428	0.41317	UP	26767	1	25050	25431	29269	18678	24855	21706	22025	22764	280.05	1.572		C12 H12 N2 O4 S	15	hilic-	(279.0453, 3469.08)(280.0501, 246.39)	2.58
3-Amino-4,7-dihydroxycoumarin			C12468		64591	1.733	0.031218	UP	98451	38291	40899	63101	68226	54512	53230	112177	53765	79026	193.039	2.17		C9 H7 N O4	16	hilic-	(192.0343, 204.52)(252.0527, 13917.21)(253.0611, 2199.3)	193.037
3-Amino-L-Tyrosine	23279-22-3				44711	1.5592	0.034632	UP	162219	77642	81192	88994	100840	61651	109848	168938	96903	110811	196.085	2.224		C9 H12 N2 O3	16	hilic+	(219.0778, 1409.96)(197.0917, 6989.79)(198.0967, 3585.0)	0.326
3-Aminobenzamide	3544-24-9				44363	0.71667	0.0012785	DOWN	1074626	1620072	1508150	1374147	950191	1286534	972164	1136269	1423586	1031238	136.064	0.913		C7 H8 N2 O	16	C18+	(137.0713, 770034.7)(138.0744, 55160.79)(139.0763, 3834.33)	136.064
3-Aminobenzamide	3544-24-9				44363	0.92908	0.016162	DOWN	29124668	28839938	29566700	31686200	27771226	31389636	28170738	29278704	29860456	30240570	136.064	6.057		C7 H8 N2 O	16	hilic+	(137.0714, 931915.9)(138.0745, 61914.94)(139.0778, 3763.76)(273.1421, 414.81)	136.064
3-bromo-2Z-heptenoic acid				LMFA01090001	74819	1.1017	0.52329	UP	47239	42965	42871	50351	56692	49441	35369	49673	45118	50515	252.001	0.871		C7 H11 Br O2	16	C18-	(503.002, 871.78)(250.9943, 17750.42)(251.9975, 1157.2)	205.994
3-Buten-1-amine			C12244		69390	0.55772	0.0015701	DOWN	75634	154204	97338	126284	60583	123167	63709	64524	97712	68947	71.0735	0.78		C4 H9 N	16	C18+	(72.0808, 11309.66)(89.1074, 27118.76)(90.1102, 1200.04)	71.0735
3-Buten-1-amine			C12244		69390	1.0907	0.54375	UP	205453	103876	128600	186220	151705	119060	137695	136710	162771	152774	71.0736	6.01		C4 H9 N	16	hilic+	(165.138, 1597.86)(72.0809, 31974.39)(73.0843, 1128.74)	71.0735
3-Buten-1-amine Esi+1.2229998			C12244		69390	1.1454	0.37919	UP	149704	71108	101069	123384	118290	103567	115556	103129	125739	114267	71.0733	1.223		C4 H9 N	16	C18+	(72.0809, 56668.89)(73.0844, 2430.34)	71.0735
3-Buten-1-amine Esi+5.2109995			C12244		69390	0.81545	0.063294	DOWN	66671	100187	95669	87135	79830	77126	76348	68356	84446	81918	71.0735	5.211		C4 H9 N	16	hilic+	(165.138, 2500.88)(72.0809, 7595.52)(73.0843, 276.05)	71.0735
3-Buten-1-amine Esi+8.275001			C12244		69390	0.62148	0.0080708	DOWN	79698	118338	78466	111609	58876	106169	51692	72927	89365	58959	71.0734	8.275		C4 H9 N	16	hilic+	(72.0809, 3579.68)(89.1074, 10944.96)(90.1103, 414.34)	71.0735
3-Carboxy-2,4,4-trimethyl-2-cyclohexenone	51823-74-6				2292	1.7452	7.90E-05	UP	87854	49144	56145	43695	83667	46623	83460	87236	44629	76116	182.095	3.945		C10 H14 O3	16	C18+	(183.1019, 16807.6)(184.1042, 2222.23)	182.094
3-carboxy-4-methyl-5-propyl-2-furanpropanoic acid				LMFA01150004	74897	1.2389	0.082568	UP	57103	52267	53628	60882	63634	47880	71529	81444	57588	62234	240.101	5.157		C12 H16 O5	16	C18+	(263.0896, 9929.24)(264.0936, 1186.93)(241.1072, 7812.9)(242.11, 1054.58)(258.1341, 3737.83)(259.14, 731.68)	240.1
3-carboxy-4-methyl-5-propyl-2-furanpropanoic acid 5.338				LMFA01150004	74897	0.22609	0.16517	DOWN	1	54943	58460	50520	21406	50946	1	21098	49425	16822	240.1	5.338		C12 H16 O5	16	C18+	(263.0901, 1467.25)(241.1068, 6910.22)(242.1102, 779.21)(258.1339, 2403.68)	240.1
3-carboxy-4-methyl-5-propyl-2-furanpropanoic acid Esi+4.0470004				LMFA01150004	74897	1.5276	0.050217	UP	14215	10537	11253	12021	19016	6594	17254	12225	11773	16593	240.099	4.047		C12 H16 O5	16	C18+	(241.1058, 6888.79)(242.1083, 1235.64)	240.1
3-carboxy-4-methyl-5-propyl-2-furanpropanoic acid Esi+4.455001				LMFA01150004	74897	1.4339	0.46737	UP	39915	34650	28282	1	35010	34233	34718	37070	32215	39662	240.101	4.455		C12 H16 O5	16	C18+	(263.0938, 1582.01)(241.1072, 11546.69)(242.1082, 2276.35)(258.1384, 802.57)	240.1
3-Deazaneplanocin A	102052-95-9				64841	0.66362	0.46048	DOWN	25597	34241	30118	26412	22152	23978	1	23106	32206	27532	279.132	1.282		C12 H14 N4 O3	13	C18+	(280.1394, 3827.51)(281.1472, 1612.99)	262.107
3-Dehydroquinic acid	10534-44-8		C00944		3327	0.98699	0.937	DOWN	612504	497750	636265	590512	522580	533774	477241	575737	628884	504676	190.048	1.648		C7 H10 O6	16	C18-	(189.0416, 133173.58)(190.0446, 8907.34)	190.048
3-Dehydroquinic acid	10534-44-8		C00944		3327	1.0071	0.90622	UP	4220034	3697989	4788168	4866585	3916365	4196933	4443998	4571243	4970109	4287825	190.05	2.6		C7 H10 O6	16	hilic-	(379.0905, 6924.1)(380.0934, 1428.47)(381.0949, 223.38)(189.0421, 316948.7)(190.0451, 22152.04)	190.048
3-Dehydroquinic acid Esi-3.8030005	10534-44-8		C00944		3327	0.96956	0.76703	DOWN	34514	44548	46170	53161	46580	47547	57483	35910	43202	40436	190.048	3.803		C7 H10 O6	16	C18-	(189.0406, 14261.81)(190.0442, 1072.27)	190.048
3-Deoxyvitamin D3				LMST03020618	42544	0.98112	0.95947	DOWN	37054	26758	40534	44774	48042	53352	41788	67238	77600	51183	368.344	0.977		C27 H44	16	hilic+	(369.3517, 19841.98)(370.3548, 5653.79)(371.3563, 771.56)	368.344
3-Deoxyvitamin D3 Esi+1.0489999				LMST03020618	42544	1.0293	0.78916	UP	10987	9263	9983	17613	14096	11814	17227	16121	22791	16848	368.343	1.049		C27 H44	16	hilic+	(369.3512, 6541.2)(370.3554, 1765.97)	368.344
3-Furoic acid	488-93-7	HMDB00444			5433	1.0754	0.38795	UP	889093	1154159	988416	860259	1038989	941615	1060869	893683	794747	912611	112.017	1.275		C5 H4 O3	15	C18-	(111.0098, 285869.75)(112.0129, 13707.4)(157.0117, 327.29)	112.016
3-Furoic acid	488-93-7	HMDB00444			5433	1.1152	0.42216	UP	788542	989333	828049	926205	958414	790703	1006456	659227	666397	991271	112.016	1.264		C5 H4 O3	16	hilic-	(111.0087, 60962.82)(112.0127, 3444.68)	112.016
3-Furoic acid	488-93-7	HMDB00444			5433	1.0404	0.80642	UP	107580	118382	91743	126487	99548	109798	143934	132021	144051	129549	112.017	1.567		C5 H4 O3	13	C18+	(113.0235, 1205.23)(130.05, 30573.4)(131.0539, 1823.73)(242.1129, 4209.85)	112.016
3-Furoic acid	488-93-7	HMDB00444			5433	0.83081	0.032209	DOWN	135482	128825	125942	134439	109818	133443	90042	106581	125594	113358	112.016	2.512		C5 H4 O3	16	hilic+	(113.0233, 19054.03)(114.0265, 1016.38)	112.016
3-Furoic acid Esi-0.889	488-93-7	HMDB00444			5433	0.82357	0.76533	DOWN	20664	27591	37951	61015	36838	14738	17565	23886	51180	51280	112.017	0.889		C5 H4 O3	13	C18-	(111.0091, 23247.81)(112.0125, 1506.1)(157.0148, 5155.91)	112.016
3-Furoic acid Esi-1.1420001	488-93-7	HMDB00444			5433	1.0549	0.98979	UP	29777	38616	43576	33380	70200	24748	34521	27317	46483	24966	112.017	1.142		C5 H4 O3	15	C18-	(111.0095, 22490.5)(112.0134, 1264.83)(157.0153, 6078.37)	112.016
3-Furoic acid Esi-1.4309999	488-93-7	HMDB00444			5433	0.90816	0.74698	DOWN	324764	368110	296210	1035832	248703	275216	305871	264834	765907	1179342	112.016	1.431		C5 H4 O3	13	hilic-	(269.1034, 674.64)(111.0087, 55403.66)(112.0134, 3929.23)(171.0692, 6548.9)(157.015, 3419.3)(158.0207, 1107.97)	112.016
3-Furoic acid Esi-1.4589998	488-93-7	HMDB00444			5433	1.1179	0.32945	UP	203504	181242	162110	199763	144486	177242	210268	171990	153658	189968	112.016	1.459		C5 H4 O3	13	hilic-	(111.0086, 22628.94)(171.0666, 11672.19)(157.0143, 5082.36)(158.02, 1017.53)	112.016
3-Furoic acid Esi-1.58	488-93-7	HMDB00444			5433	1.1748	0.46351	UP	62219	102387	64517	86827	93868	66445	100920	66949	73471	111742	112.016	1.58		C5 H4 O3	16	C18-	(111.0093, 23520.71)(112.0127, 1418.53)	112.016
3-Furoic acid Esi-1.9729997	488-93-7	HMDB00444			5433	1.1501	0.43486	UP	111950	136742	129429	131372	211495	114984	130049	120171	145378	142900	112.016	1.973		C5 H4 O3	16	hilic-	(111.0091, 10662.71)(112.0132, 577.97)	112.016
3-Furoic acid Esi-2.108	488-93-7	HMDB00444			5433	1.1322	0.33674	UP	173149	202416	123166	219116	187782	195147	193132	190899	160690	214946	112.016	2.108		C5 H4 O3	16	hilic-	(223.0299, 751.99)(111.0088, 17315.87)(112.0126, 874.09)	112.016
3-Furoic acid Esi-5.941001	488-93-7	HMDB00444			5433	1.4684	0.092584	UP	82501	83289	53391	105334	82549	43314	82144	82481	39057	112597	112.016	5.941		C5 H4 O3	16	hilic-	(111.0088, 14237.41)(112.0125, 825.37)(157.0147, 1668.3)	112.016
3-Guanidinopropanoate	353-09-3		C03065		65896	1.3038	0.0070872	UP	116164	89587	76161	81483	95872	88324	88135	94662	72300	105687	131.07	0.979		C4 H9 N3 O2	16	C18-	(130.0627, 36482.79)(131.0654, 1635.21)	131.07
3-Guanidinopropanoate	353-09-3		C03065		65896	1.2475	0.052054	UP	121954	104704	78802	91784	91868	86924	89414	94713	72006	112580	131.07	6.994		C4 H9 N3 O2	16	hilic-	(261.1321, 368.1)(130.0625, 20194.62)(131.0656, 1063.22)	131.07
3-Guanidinopropanoate	353-09-3		C03065		65896	1.1546	0.030895	UP	3446850	2847393	2520376	2518803	2869061	2802015	2761383	2890699	2370297	3097179	131.07	0.979		C4 H9 N3 O2	16	C18+	(154.0578, 1305.2)(132.0773, 939427.06)(133.08, 40405.69)(263.1475, 10268.63)(264.1491, 1320.69)	131.07
3-Guanidinopropanoate	353-09-3		C03065		65896	1.0778	0.15565	UP	19256352	16832780	14625864	17668880	16746060	15532109	16394842	16554861	13851988	18021388	131.07	6.994		C4 H9 N3 O2	16	hilic+	(154.0588, 779.96)(285.1272, 83.31)(132.0773, 1037246.7)(133.0801, 44021.73)(263.1466, 33759.66)(264.149, 3305.21)(265.1479, 599.73)	131.07
3-Guanidinopropanoate Esi+6.4550014	353-09-3		C03065		65896	1.0816	0.16455	UP	167380	144649	139063	148491	163055	156364	151427	162967	156508	185307	131.069	6.455		C4 H9 N3 O2	16	hilic+	(132.0761, 37254.06)(133.079, 1661.13)	131.07
3-Heptynoic acid				LMFA01030488	74145	0.56735	0.36576	DOWN	27775	25933	67163	121271	31676	28925	37866	25261	110406	66045	126.068	1.457		C7 H10 O2	16	hilic-	(297.1383, 314.25)(125.0608, 986.21)(185.0826, 1146.48)(171.0671, 10314.44)(172.0702, 899.3)	126.068
3-hexenal				LMFA06000003	75293	1.0115	0.85431	UP	1274614	1132326	1463395	1230402	1095273	852289	1208016	1228314	1258503	1191301	115.1	1.092		C6 H10 O	16	C18+	(116.1073, 436172.38)(117.1103, 25057.39)	98.0732
3-hexenal				LMFA06000003	75293	1.0199	0.78848	UP	3553807	2928752	3858877	3345990	3083242	2272158	3237362	3342246	3304988	3281083	115.1	5.104		C6 H10 O	16	hilic+	(116.1073, 645399.94)(117.1104, 35709.36)	98.0732
3-hexenal Esi+5.239999				LMFA06000003	75293	0.76582	0.086445	DOWN	170008	234940	262050	258337	177157	207179	210078	153307	160064	170248	115.1	5.24		C6 H10 O	16	hilic+	(116.1071, 30477.9)(117.1102, 1986.03)	98.0732
3-Hydroxy-1-indanone	26976-59-0		C07720		66724	1.2857	0.29466	UP	98848	95956	99196	109275	157076	119811	143235	99676	113016	187525	148.053	10.569		C9 H8 O2	16	C18+	(149.0601, 42124.6)(150.0632, 3919.51)	148.052
3-Hydroxy-1-indanone Esi+6.7979984	26976-59-0		C07720		66724	1.243	0.46737	UP	35489	27975	28672	34376	64276	46085	43881	39583	67876	71123	148.053	6.798		C9 H8 O2	16	C18+	(149.0602, 18003.26)(150.0634, 1689.45)	148.052
3-Hydroxy-2-methyl-1H-quinolin-4-one			C11504		69079	0.65356	0.003532	DOWN	56243	119550	93642	105362	59739	98755	69016	70497	88476	73672	175.064	3.646		C10 H9 N O2	16	C18+	(176.0711, 28173.29)(177.0745, 3242.71)	175.063
3-Hydroxy-2-methyl-1H-quinolin-4-one			C11504		69079	0.64506	0.0023622	DOWN	99379	198637	160929	165782	102650	160824	110542	110556	148609	131192	175.064	5.029		C10 H9 N O2	16	hilic+	(176.0713, 32853.17)(177.0747, 3700.96)(178.0774, 52.38)	175.063
3-Hydroxy-2-naphthoate	92-70-6		C16212		71153	1.066	0.46621	UP	229783	203852	189242	218213	177623	172121	164335	212835	189085	193093	188.047	2.325		C11 H8 O3	16	hilic-	(375.0881, 10098.76)(376.0934, 2028.18)(377.0915, 796.5)(187.0392, 14910.67)(188.0428, 719.99)	188.047
3-hydroxy-3-methyl-Glutaric acid	503-49-1		C03761		3793	1.0006	0.98979	UP	634717	687537	756618	656794	565593	620608	680183	600668	610776	661961	162.053	1.911		C6 H10 O5	16	C18-	(323.098, 707.17)(161.0459, 86431.14)(162.0491, 4877.21)	0.647
3-hydroxy-3-methyl-Glutaric acid	503-49-1		C03761		3793	1.1847	0.52019	UP	310057	328935	314374	742910	212241	123938	276394	449076	153668	558565	162.053	3.99		C6 H10 O5	16	hilic-	(161.0464, 65577.41)(162.0492, 3979.28)	0.647
3-hydroxy-3-methyl-Glutaric acid Esi-1.8360003	503-49-1		C03761		3793	1.1436	0.63774	UP	94659	72852	51080	73904	47269	61552	85166	51170	50635	56420	162.053	1.836		C6 H10 O5	16	C18-	(161.0457, 27861.82)(162.0492, 1575.04)	0.647
3-hydroxy-3-methyl-Glutaric acid Esi-3.3419993	503-49-1		C03761		3793	1.4173	0.0037378	UP	96465	78091	70005	88865	85420	69056	105898	111496	67670	99708	162.053	3.342		C6 H10 O5	16	C18-	(161.0456, 22198.86)(162.049, 1453.7)	0.647
3-Hydroxy-4H-pyrid-4-one	1121-23-9		C03927		66081	3.0855	0.092409	UP	24373	25538	26590	1	28319	1	48244	31140	1	36586	111.032	2.63		C5 H5 N O2	13	hilic+	(112.0396, 5959.52)(113.042, 327.73)	111.032
3-hydroxy-decanoic acid		HMDB02203		LMFA01050153	74531	0.88374	0.47621	DOWN	12660	19773	17476	15109	18213	19472	15632	20852	23402	16622	188.142	5.098		C10 H20 O3	14	C18+	(189.1487, 5601.93)(190.1547, 1086.28)	188.141
3-hydroxy-decanoic acid		HMDB02203		LMFA01050153	74531	0.96556	0.96668	DOWN	35905	53511	42135	43062	41073	26501	35901	46612	29608	33424	188.142	1.476		C10 H20 O3	16	hilic+	(189.1489, 6456.01)(190.1516, 699.44)	188.141
3-hydroxy-dodecanedioic acid		HMDB00413		LMFA01170089	74935	0.94801	0.9141	DOWN	43572	88457	57525	29952	56441	29384	48197	55085	56623	54520	246.148	1.991		C12 H22 O5	16	hilic+	(269.1378, 2676.38)(247.155, 2925.07)(248.1506, 1194.55)(264.1772, 491.1)	246.147
3-Hydroxy-L-proline	4298-08-02	HMDB02113	C04397		22	0.80602	0.57286	DOWN	40548	33270	50243	44032	48141	95911	57362	31285	44281	29310	131.059	3.987		C5 H9 N O3	16	hilic-	(130.0511, 10274.75)(131.054, 552.91)	131.058
3-Hydroxy-L-proline	4298-08-02	HMDB02113	C04397		22	1.265	0.082327	UP	348784	192980	231904	260285	331840	331096	281512	355691	266851	352065	131.059	6.521		C5 H9 N O3	16	hilic+	(132.0657, 33643.28)(133.0702, 2245.81)	131.058
3-Hydroxy-L-proline Esi-2.1909997	4298-08-02	HMDB02113	C04397		22	0.48538	0.34792	DOWN	25310	61281	70705	54119	35985	68286	47078	1	49436	31340	131.059	2.191		C5 H9 N O3	15	hilic-	(130.0514, 8737.47)(131.0546, 425.21)	131.058
3-Hydroxy-L-proline Esi-3.6139994	4298-08-02	HMDB02113	C04397		22	0.79762	0.26615	DOWN	54801	50168	56942	66481	53149	97113	48974	45161	56698	46581	131.058	3.614		C5 H9 N O3	16	hilic-	(130.0511, 8993.1)(131.0542, 489.08)	131.058
3-Hydroxy-L-proline Esi+1.7509999	4298-08-02	HMDB02113	C04397		22	1.007	0.98742	UP	31148	34439	39552	34534	37676	32247	41819	34708	31834	33067	131.058	1.751		C5 H9 N O3	16	hilic+	(132.0655, 3996.28)(133.0665, 467.23)	131.058
3-Hydroxy-L-tyrosyl-AMP			C11462		69049	1.1578	0.45222	UP	33773	33585	18103	31835	18843	18267	18820	19900	1	17883	526.118	2.043		C19 H23 N6 O10 P	16	hilic-	(525.1146, 2730.0)(526.1229, 443.57)	526.121
3-Hydroxy-N-methylpyridinium	4685-07-08				2200	0.86424	0.072655	DOWN	47079	55281	56507	59311	52439	55193	40888	48346	50548	57319	109.053	0.77		C6 H8 N O	16	hilic+	(132.0443, 2943.63)(110.0598, 10345.5)(111.0629, 640.1)	110.061
3-Hydroxy-N6,N6,N6-trimethyl-L-lysine		HMDB01422	C01259		6234	1.4344	0.96017	UP	28179	16317	16540	15997	20866	15524	23791	21151	1	1	227.138	6.31		C9 H21 N2 O3	14	hilic+	(228.1456, 4741.79)(229.1529, 1320.85)	205.155
3-hydroxy-phenylglycol	20150-19-0				733	0.93622	0.22421	DOWN	56510	55329	58144	55899	53592	50297	47950	50684	54631	55836	154.063	1.489		C8 H10 O3	16	hilic+	(155.0705, 6967.79)(156.0723, 662.94)	154.063
3-hydroxy-suberic acid		HMDB00325		LMFA01170093	74936	0.45734	0.0058937	DOWN	39148	107430	108521	73961	30066	64503	35381	31682	44855	34681	190.085	1.947		C8 H14 O5	16	hilic-	(189.078, 6617.66)(190.0814, 550.22)(191.0755, 227.39)(235.0775, 712.44)	190.084
3-hydroxy-suberic acid		HMDB00325		LMFA01170093	74936	1.9179	0.0043159	UP	38557	13608	14492	23635	34986	19772	25435	41613	19313	37835	190.085	2.114		C8 H14 O5	16	hilic+	(191.0918, 6434.96)(192.0903, 1091.37)(193.0869, 574.38)	190.084
3-hydroxy-suberic acid Esi-1.7889997		HMDB00325		LMFA01170093	74936	1.1245	0.5214	UP	35228	42935	11547	41006	40630	44041	43594	35014	42316	39314	190.085	1.789		C8 H14 O5	16	hilic-	(189.0774, 8843.65)(190.0808, 695.6)(235.0742, 1331.11)	190.084
3-Hydroxybenzyl alcohol	620-24-6		C03351		65960	0.92918	0.52798	DOWN	35846	39032	42450	52680	50368	47844	43323	29772	42208	37850	124.053	1.919		C7 H8 O2	16	hilic-	(293.1065, 1018.01)(123.0457, 3077.28)(124.043, 406.53)(169.0503, 451.42)	124.052
3-Hydroxybenzyl alcohol 1.1260002	620-24-6		C03351		65960	0.97797	0.4833	DOWN	1	13010	15161	18771	17680	18361	21609	18663	19861	20415	124.052	1.126		C7 H8 O2	15	hilic-	(123.0449, 3083.08)(124.0463, 242.94)	124.052
3-Hydroxyclonazepam	41993-28-6				1884	0.59342	0.026853	DOWN	36821	85591	99770	88631	58370	90885	65449	34751	54423	38852	331.038	1.951		C15 H10 Cl N3 O4	16	hilic-	(330.0298, 12232.45)(331.0331, 1939.94)(332.0296, 548.79)	331.036
3-Hydroxyestra-1,3,5(10)-trien-17-one O-(carboxymethyl)oxime			C15430		70899	3.63E-05	3.46E-10	DOWN	1	22082	19842	23194	1	57060	1	1	21932	1	389.186	2.167		C20 H25 N O4	16	hilic-	(388.1797, 2048.11)(389.1794, 348.64)	343.178
3-Hydroxyestra-1,3,5(10)-trien-17-one O-(carboxymethyl)oxime			C15430		70899	0.97112	0.87578	DOWN	49538	52599	44766	46814	44501	38135	38405	39350	33104	43503	365.162	5.795		C20 H25 N O4	16	hilic+	(366.1695, 10151.22)(367.1702, 2720.66)(368.1689, 1066.36)	343.178
3-Hydroxyhexobarbital			C03068		65899	0.56391	5.03E-04	DOWN	41931	66770	81870	68520	37809	63728	44758	35351	63617	33716	252.112	3.59		C12 H16 N2 O4	16	C18+	(253.1193, 16552.61)(254.1204, 2771.27)	252.111
3-Hydroxyhexobarbital			C03068		65899	1.0133	0.97811	UP	70883	78699	62190	95725	58170	58648	59944	95746	62261	86119	252.111	8.027		C12 H16 N2 O4	16	hilic+	(253.1188, 12171.81)(254.1188, 2057.05)	252.111
3-Hydroxyhexobarbital Esi+3.4980001			C03068		65899	1.0725	0.42213	UP	71285	57434	61974	59959	68727	58575	53745	72454	59722	62476	252.113	3.498		C12 H16 N2 O4	16	hilic+	(275.1067, 1483.82)(276.101, 94.42)(253.1185, 3436.64)(254.1215, 417.62)	252.111
3-Hydroxyhexobarbital Esi+5.2979994			C03068		65899	1.033	0.64254	UP	22017	22159	23904	21123	21398	18704	19412	23679	20032	22727	252.112	5.298		C12 H16 N2 O4	16	C18+	(275.1012, 1939.27)(253.1194, 4693.13)(254.1162, 944.68)	252.111
3-Hydroxypropenoate			C12069		69288	1.0328	0.7725	UP	223245	321194	211094	246681	223139	251769	288791	237664	200065	222764	88.0165	1.218		C3 H4 O3	16	C18-	(175.0252, 19456.04)(176.0285, 1187.95)(87.0089, 10776.68)(133.0146, 14737.67)	88.016
3-Hydroxypropenoate			C12069		69288	1.215	0.44885	UP	138347	102741	148231	129651	172429	54415	124039	76879	147929	157672	88.0162	3.99		C3 H4 O3	16	hilic-	(175.0259, 15053.92)(176.0319, 1386.95)(87.0087, 3448.43)(147.0305, 8206.02)(148.0317, 489.94)(133.0152, 464.43)	88.016
3-Hydroxyquinaldic acid			C18621		72415	0.58042	8.26E-05	DOWN	164133	302132	319687	344584	161175	272466	150210	166659	265179	179779	189.043	3.982		C10 H7 N O3	16	C18-	(377.0772, 1085.87)(188.0357, 81274.65)(189.0387, 7934.05)(190.0412, 856.76)	189.043
3-Hydroxyquinaldic acid			C18621		72415	0.54427	2.42E-05	DOWN	277462	563777	590331	716702	302519	525153	282666	312239	521259	318468	189.043	4.355		C10 H7 N O3	16	hilic-	(377.0859, 7074.36)(188.0359, 110888.54)(189.0392, 10932.24)(190.0422, 1054.95)	189.043
3-Hydroxyquinaldic acid			C18621		72415	0.37513	2.53E-06	DOWN	267602	821460	794815	853891	269391	696376	278934	298292	690236	327634	189.043	3.98		C10 H7 N O3	16	C18+	(212.0323, 1002.32)(190.051, 223730.7)(191.0538, 23788.67)(192.0599, 2153.34)(207.078, 1849.42)(379.0927, 2641.56)(380.0982, 502.7)	189.043
3-Hydroxyquinaldic acid			C18621		72415	0.48257	2.34E-04	DOWN	565360	1185434	1102358	1315968	558366	906149	429828	571861	933217	570509	189.043	4.353		C10 H7 N O3	16	hilic+	(212.0317, 788.37)(401.0771, 186.8)(190.0509, 214946.2)(191.0537, 21822.44)(192.0559, 2135.65)(379.0929, 1248.7)(380.0972, 297.93)	189.043
3-Hydroxystachydrine	51795-35-8		C10151		68156	0.71801	0.02137	DOWN	179282	287151	297647	319825	228504	340158	273607	210595	275280	191203	159.09	4.372		C7 H14 N O3	16	C18+	(182.0793, 6775.93)(341.1698, 1165.21)(160.0973, 86315.89)(161.1005, 6613.11)(319.1869, 1542.97)	160.097
3-Hydroxystachydrine	51795-35-8		C10151		68156	0.8528	0.22985	DOWN	1129981	1521977	1353062	1359879	1093540	947046	1151738	1064992	1140543	1103772	159.091	6.691		C7 H14 N O3	16	hilic+	(182.0817, 12652.19)(160.0977, 225144.16)(161.1006, 15816.78)(162.1036, 1440.46)(319.1891, 4639.83)(320.1922, 793.88)	160.097
3-Hydroxystachydrine 2.588	51795-35-8		C10151		68156	0.46375	0.24293	DOWN	1	103152	116279	120097	87340	132191	1	90750	113834	91694	159.09	2.588		C7 H14 N O3	16	C18+	(182.0799, 2025.76)(160.0972, 12208.33)(161.1001, 1088.68)	160.097
3-Hydroxystachydrine Esi+3.5330007	51795-35-8		C10151		68156	1.1263	0.2932	UP	114895	86002	107098	102426	135110	120997	120223	108750	102515	102944	159.09	3.533		C7 H14 N O3	16	C18+	(182.0841, 2928.93)(341.1739, 694.67)(160.0971, 15482.53)(161.1005, 1333.01)(319.188, 1855.37)	160.097
3-Hydroxystachydrine Esi+4.285	51795-35-8		C10151		68156	0.6621	0.0057642	DOWN	169802	272068	298679	308443	189958	323000	247790	201837	288398	171368	159.09	4.285		C7 H14 N O3	16	C18+	(182.0795, 5041.2)(341.1688, 1000.96)(160.0972, 58044.17)(161.1002, 4694.9)(319.1878, 750.39)	160.097
3-Hydroxystachydrine Esi+4.769	51795-35-8		C10151		68156	0.80015	0.0063425	DOWN	544330	678328	726042	772084	562579	708834	593654	579668	586258	568630	159.09	4.769		C7 H14 N O3	16	hilic+	(182.0801, 1185.5)(160.0974, 106449.21)(161.1009, 8196.26)(162.1076, 971.78)(319.1852, 532.21)	160.097
3-Hydroxystachydrine Esi+5.969001	51795-35-8		C10151		68156	0.93101	0.17511	DOWN	225060	224393	225678	256768	221277	252512	222340	219855	200360	219423	142.064	5.969		C7 H14 N O3	16	hilic+	(144.0677, 647.74)(160.0974, 40985.12)(161.1005, 3129.22)	160.097
3-Hydroxystachydrine Esi+6.31	51795-35-8		C10151		68156	1.046	0.24836	UP	76569	68708	72167	80316	74361	66382	74070	71793	64561	81469	159.09	6.31		C7 H14 N O3	13	hilic+	(182.0814, 764.34)(160.0971, 19126.14)(161.0996, 1677.13)	160.097
3-Hydroxystachydrine Esi+6.589999	51795-35-8		C10151		68156	0.877	0.11781	DOWN	102166	126782	109355	145526	105694	110349	102408	109681	99668	111480	159.09	6.59		C7 H14 N O3	16	hilic+	(182.0484, 55.42)(160.0983, 24423.37)(161.1023, 2286.84)	160.097
3-Hydroxysuberic acid	73141-47-6	HMDB00325			5314	1.2294	0.01047	UP	101610	90536	99499	86167	97431	92215	105511	95657	81175	120450	190.084	5.184		C8 H14 O5	16	C18-	(189.0768, 29617.8)(190.0803, 2319.99)	190.084
3-Hydroxysuberic acid	73141-47-6	HMDB00325			5314	1.0534	0.64378	UP	96002	100761	139847	104827	126788	83902	99555	89443	79711	93255	190.085	1.72		C8 H14 O5	16	hilic-	(189.0777, 22450.08)(190.0811, 1849.57)	190.084
3-Indolecarboxylic acid		HMDB02389			6660	1.1473	0.015691	UP	47753	41354	36767	41963	46262	35739	40889	45305	36391	46521	253.132	6.026		C13 H19 N O4	16	hilic+	(254.139, 5617.01)(255.1378, 2840.46)(256.1329, 642.61)(524.2993, 115.13)	253.131
3-Indolecarboxylic acid Esi+6.083		HMDB02389			6660	2.254	0.36973	UP	18595	18530	1	1	1	1	27473	18209	15259	16184	270.158	6.083		C13 H19 N O4	12	hilic+	(271.1647, 3276.0)(272.1674, 419.2)	253.131
3-Indolecarboxylic acid Esi+6.418999		HMDB02389			6660	1.0739	0.59324	UP	56655	47674	60743	79709	54929	41946	71782	56802	49433	66132	270.158	6.419		C13 H19 N O4	15	hilic+	(271.1651, 10816.86)(272.1665, 2178.12)	253.131
3-Indolepropionic acid	180-96-6	HMDB02302			6602	1.0401	0.72097	UP	69424	83135	90005	66727	68491	55536	85081	70765	52485	78782	189.079	0.895		C11 H11 N O2	16	hilic+	(190.0868, 11513.56)(191.09, 1529.8)	5.11
3-Indolepropionic acid 4.907	180-96-6	HMDB02302			6602	0.13928	0.014542	DOWN	1	21164	17744	18216	1	19388	1	13042	16204	1	189.08	4.907		C11 H11 N O2	16	hilic+	(190.0873, 3002.94)(191.0908, 242.95)	5.11
3-Keto-scyllo-inosamine			C17576		71787	1.2278	0.075289	UP	213692	178869	149437	163192	183615	188824	200520	182671	125388	150317	177.062	0.901		C6 H11 N O5	16	C18-	(176.0571, 27926.76)(389.0935, 24995.68)(390.0973, 3376.15)	177.064
3-Keto-scyllo-inosamine			C17576		71787	0.99932	0.98772	DOWN	95186	105724	103717	102229	99549	93803	101843	99850	94740	101716	177.064	0.91		C6 H11 N O5	16	C18+	(178.0714, 27751.21)(179.0723, 2734.36)	177.064
3-Keto-scyllo-inosamine			C17576		71787	1.0601	0.54052	UP	41040	38702	31940	44011	34847	32062	36583	46227	37636	41868	177.063	6.995		C6 H11 N O5	16	hilic+	(200.0518, 2469.9)(201.0534, 429.18)(178.0724, 1671.7)	177.064
3-Mercapto-2-mercaptomethylpropanoate			C04371		66171	1.0115	0.82265	UP	64402	68615	67893	63159	61623	57404	64194	62373	58488	65737	169.023	0.779		C4 H8 O2 S2	16	C18+	(170.0302, 16752.07)(171.0318, 3249.41)	151.997
3-Mercaptolactate-cysteine disulfide	18841-42-4	HMDB06512			58438	0.90842	0.12477	DOWN	452289	578186	509554	557122	437419	468767	459734	449697	535899	471562	241.005	3.526		C6 H11 N O5 S2	16	C18-	(239.9974, 126446.21)(241.0002, 11409.82)(241.9954, 4098.21)	241.008
3-Mercaptolactate-cysteine disulfide	18841-42-4	HMDB06512			58438	0.74509	0.010278	DOWN	1117964	2022613	1788124	1867556	1109971	1357029	1302368	1240065	1672755	1323017	241.006	0.926		C6 H11 N O5 S2	16	hilic-	(481.0026, 8314.28)(482.0064, 1746.58)(239.9987, 267095.8)(241.0013, 27792.07)	241.008
3-Mercaptolactate-cysteine disulfide	18841-42-4	HMDB06512			58438	0.73234	0.011828	DOWN	350614	573902	518204	564030	368416	431798	421315	385370	539642	452312	241.007	0.922		C6 H11 N O5 S2	16	hilic+	(242.0153, 91618.98)(243.0169, 9128.98)(244.0172, 4412.39)(245.015, 201.91)	241.008
3-Mercaptolactate-cysteine disulfide Esi-0.80299985	18841-42-4	HMDB06512			58438	0.49618	0.0013031	DOWN	132546	365357	353097	329681	169819	290631	182925	121104	219753	120412	241.005	0.803		C6 H11 N O5 S2	16	hilic-	(239.9982, 58268.31)(241.0026, 16723.82)	241.008
3-Mercaptolactate-cysteine disulfide Esi-0.8070001	18841-42-4	HMDB06512			58438	0.52053	0.31449	DOWN	110790	102043	316866	262394	136493	247775	147444	39217	49442	46844	241.005	0.807		C6 H11 N O5 S2	16	hilic-	(480.9965, 2275.15)(239.9981, 56936.39)(241.0021, 12448.24)	241.008
3-Mercaptolactate-cysteine disulfide Esi+0.80500007	18841-42-4	HMDB06512			58438	7.0709	0.46864	UP	14150	24971	26333	24175	15051	22029	16038	385659	23262	452312	241.004	0.805		C6 H11 N O5 S2	16	hilic+	(242.0139, 72180.98)(243.0158, 6959.29)	241.008
3-Methoxy-4-Hydroxyphenylglycol Sulfate	71324-20-4	HMDB03332			6889	0.84835	0.015478	DOWN	54978	65075	66521	63388	53191	56722	46133	53980	65804	46366	324.052	1.359		C9 H12 O7 S	16	hilic-	(323.0446, 7942.89)(324.0475, 988.49)(325.0383, 1016.17)	264.03
3-Methoxy-4-Hydroxyphenylglycol Sulfate	71324-20-4	HMDB03332			6889	0.55465	2.01E-05	DOWN	17555	32597	31930	32910	16188	30846	19266	16837	27788	19144	281.057	0.877		C9 H12 O7 S	16	hilic+	(282.0631, 4019.54)(283.0676, 476.17)	264.03
3-Methoxy-4-Hydroxyphenylglycol Sulfate Esi-0.981	71324-20-4	HMDB03332			6889	0.26549	1.36E-08	DOWN	81842	375024	363513	374269	88569	337447	92608	81493	290829	90646	264.029	0.981		C9 H12 O7 S	16	hilic-	(263.0236, 30679.64)(264.0265, 2975.04)(323.0399, 10987.31)(324.0427, 1408.89)	264.03
3-Methoxymandelic acid-4-O-sulfate	38339-05-8				1597	0.61203	5.44E-04	DOWN	59581	92874	105459	120244	52508	102581	71921	61807	103358	57498	278.009	3.568		C9 H10 O8 S	16	C18-	(277.0022, 27764.52)(278.0054, 2860.56)(279.0005, 1226.69)	278.01
3-Methoxymandelic acid-4-O-sulfate	38339-05-8				1597	0.62849	1.51E-05	DOWN	473272	820529	849457	865866	454294	737566	529611	491254	790633	459158	278.011	1.155		C9 H10 O8 S	16	hilic-	(277.0035, 128173.41)(278.0063, 11139.77)(279.002, 5191.11)(280.005, 476.84)	278.01
3-methyl-2-nonenoic acid				LMFA01020128	73584	0.94893	0.86284	DOWN	36820	53281	45402	45590	45940	28516	39717	41630	32419	35571	170.131	1.477		C10 H18 O2	16	hilic+	(171.1383, 6340.12)(172.141, 767.95)	170.131
3-Methylamino-1,2-propandiol	40137-22-2				44718	0.95914	0.66299	DOWN	114366	101528	112640	107414	103591	131858	120331	99415	103685	94726	105.079	0.969		C4 H11 N O2	15	C18+	(106.0864, 30352.1)(107.0892, 1375.93)	0.306
3-Methylamino-1,2-propandiol	40137-22-2				44718	0.88092	0.33847	DOWN	1169238	1085978	1345558	1197516	1172710	1678332	1288703	1085241	1273570	1253588	105.079	6.312		C4 H11 N O2	16	hilic+	(233.1497, 381.58)(106.0865, 237716.86)(107.0895, 10096.64)(211.1657, 1661.22)(212.1657, 91.81)	0.306
3-Methylamino-1,2-propandiol Esi+5.696999	40137-22-2				44718	0.94719	0.79698	DOWN	57381	72486	90027	56032	68311	92193	70883	100087	71796	76949	105.079	5.697		C4 H11 N O2	16	hilic+	(128.0719, 536.62)(106.0862, 8285.01)(107.0885, 239.06)	0.306
3-Methylcytosine	4776-08-03	HMDB11601			62376	1.118	0.27758	UP	27615	19898	21708	28895	21655	22996	24669	21682	22240	26510	125.06	5.734		C5 H7 N3 O	16	hilic-	(124.052, 5280.66)(125.0555, 267.82)	125.059
3-Methylcytosine	4776-08-03	HMDB11601			62376	0.62781	1.14E-04	DOWN	498648	806241	792080	736380	443700	703588	444058	454972	616558	447907	125.059	1.299		C5 H7 N3 O	16	C18+	(273.1088, 70395.83)(274.1115, 12178.55)(126.0664, 116126.09)(127.0696, 6267.23)	125.059
3-Methylcytosine	4776-08-03	HMDB11601			62376	0.66072	1.04E-04	DOWN	1742911	2559872	2653031	2716668	1807774	2706363	1803670	1726073	2257084	1666616	125.059	4.095		C5 H7 N3 O	16	hilic+	(148.0487, 573.18)(126.0668, 371438.22)(127.0696, 20039.36)(128.0719, 1084.33)	125.059
3-Methylcytosine Esi+1.1099999	4776-08-03	HMDB11601			62376	0.58456	0.049174	DOWN	56928	179224	169827	154739	111149	157879	143093	79905	121877	61028	125.059	1.11		C5 H7 N3 O	16	C18+	(126.0664, 45919.36)(127.07, 2489.44)(251.1253, 3145.32)	125.059
3-Methylcytosine Esi+1.552	4776-08-03	HMDB11601			62376	1.5804	0.2713	UP	42797	44259	1	47481	40491	1	36073	37366	32998	40267	125.058	1.552		C5 H7 N3 O	16	C18+	(126.0657, 9993.63)(127.0738, 1046.35)	125.059
3-Methylcytosine Esi+2.8040004	4776-08-03	HMDB11601			62376	1.0695	0.71443	UP	66416	58662	68171	63947	74508	59724	86517	50809	58128	60559	125.061	2.804		C5 H7 N3 O	16	hilic+	(126.0673, 6010.16)(127.074, 1409.15)	125.059
3-Methylcytosine Esi+3.9560006	4776-08-03	HMDB11601			62376	0.024875	0.17678	DOWN	29143	2553869	2648188	33657	25132	47094	29703	26879	36658	28304	125.059	3.956		C5 H7 N3 O	16	hilic+	(126.0668, 371438.22)(127.0696, 20039.36)	125.059
3-Methylcytosine Esi+5.162	4776-08-03	HMDB11601			62376	0.99424	0.96228	DOWN	215751	194468	231934	226713	200261	222115	246180	212182	177665	199692	125.059	5.162		C5 H7 N3 O	16	hilic+	(126.0665, 44371.81)(127.0706, 2536.65)	125.059
3-Methylcytosine Esi+5.7450004	4776-08-03	HMDB11601			62376	0.78839	0.1435	DOWN	279177	398537	342780	299369	233739	297288	246786	257105	220698	249539	125.059	5.745		C5 H7 N3 O	16	hilic+	(126.0666, 71552.3)(127.0699, 4313.41)	125.059
3-Methylfluoranthene	1706-01-0		C19455		73149	1.2716	0.015234	UP	17730	19325	16726	16695	20349	14737	19709	21627	17091	21916	276.114	4.597		C17 H12	16	C18-	(275.1064, 5786.15)(276.1093, 732.45)	216.094
3-Methylsuberic acid	34284-35-0				3800	1.051	0.72785	UP	118180	83907	89142	80536	104830	115968	89938	103869	132698	83596	188.105	6.179		C9 H16 O4	16	C18-	(187.0978, 32941.46)(188.1011, 3122.09)	188.105
3-Methylsuberic acid	34284-35-0				3800	0.84765	0.84976	DOWN	138722	58963	95933	75468	104255	124056	81406	107987	231077	48513	188.105	1.176		C9 H16 O4	16	hilic-	(187.0981, 33310.39)(188.1013, 2759.03)	188.105
3-Methyluridine	2140-69-4	HMDB04813			7077	1.4503	0.012543	UP	137156	81340	88248	84478	126523	107042	112309	101861	62926	100746	258.085	1.142		C10 H14 N2 O6	16	C18-	(257.0784, 12830.84)(258.08, 1856.29)(303.0837, 26381.5)(304.0862, 3137.37)	258.085
3-Methyluridine	2140-69-4	HMDB04813			7077	1.2021	0.044582	UP	219005	188345	183762	212985	208754	194889	228071	193696	141577	194182	258.086	6.53		C10 H14 N2 O6	16	hilic-	(515.1617, 326.89)(257.0784, 3738.22)(258.0823, 288.05)(303.0834, 6182.2)(304.0866, 714.44)	258.085
3-Nitroperylene	20589-63-3		C19475		73169	1.87E-05	4.47E-15	DOWN	1	62996	62261	62247	1	49143	1	1	47303	1	343.086	2.168		C20 H11 N O2	15	hilic-	(342.0789, 9213.74)(343.0831, 1686.41)	297.079
3-O-Benzyl-4,5-O-(1-methylethyldiene)-b-D-fructopyranose					85019	0.94213	0.89936	DOWN	18901	29908	29515	18046	18116	18403	19960	19816	15464	21537	356.146	6.905		C16 H22 O6	16	C18-	(355.1389, 8216.06)(356.1424, 1554.34)	310.142
3-O-Benzyl-4,5-O-(1-methylethyldiene)-b-D-fructopyranose					85019	0.96314	0.98172	DOWN	40534	59345	59698	40022	37184	36406	39072	42029	27742	42513	356.148	2.946		C16 H22 O6	16	hilic-	(355.1403, 4508.94)(356.1439, 682.87)	310.142
3-O-Benzyl-4,5-O-(1-methylethyldiene)-b-D-fructopyranose					85019	1.3154	0.088622	UP	34550	21245	20241	24016	35687	38550	29522	36118	23710	31720	310.145	5.685		C16 H22 O6	16	C18+	(333.1351, 3122.34)(311.1503, 4900.76)(312.1533, 1057.69)	310.142
3-O-Benzyl-4,5-O-(1-methylethyldiene)-b-D-fructopyranose					85019	2.9637	0.19604	UP	33919	1	1	20696	34190	18630	34860	34259	18518	36143	327.168	6.907		C16 H22 O6	16	hilic+	(328.1754, 2725.58)(329.1746, 696.17)	310.142
3-O-Benzyl-4,5-O-(1-methylethyldiene)-b-D-fructopyranose Esi+4.3919992					85019	3.0452	0.19777	UP	19181	1	1	12235	18859	9919	20997	21452	11327	21070	327.169	4.392		C16 H22 O6	14	C18+	(328.1764, 3795.37)(329.1829, 1203.75)	310.142
3-o-Ethyl-L-ascorbic acid			C18342		72162	1.5351	7.83E-05	UP	78667	52239	50424	54443	73465	46299	73628	75138	55213	74079	204.063	3.707		C8 H12 O6	16	C18-	(203.0562, 18765.77)(204.0591, 1517.29)	204.063
3-o-Ethyl-L-ascorbic acid			C18342		72162	0.85604	0.11377	DOWN	160781	221745	231838	175959	156740	159493	167485	148433	185579	153016	204.066	1.93		C8 H12 O6	16	hilic-	(203.0579, 14001.21)(204.0597, 2317.76)(263.0898, 778.91)	204.063
3-O-Methylgallate			C05616		66325	1.6406	0.018039	UP	393931	218122	223649	344554	338136	191583	347989	513677	319574	411002	184.04	1.704		C8 H8 O5	16	hilic-	(183.0322, 38347.36)(184.0354, 3303.62)(243.0526, 238.9)(229.0377, 648.03)	184.037
3-O-Methylgallate			C05616		66325	1.4456	5.49E-04	UP	27768	22145	21461	22921	29397	21586	31899	32538	19305	33026	201.064	4.467		C8 H8 O5	16	C18+	(202.0713, 10337.24)(203.0757, 1008.07)	184.037
3-O-Methylgallate Esi-3.1860006			C05616		66325	2.0707	0.0062075	UP	114516	64247	55020	68267	98135	41780	87785	158774	78300	140645	230.043	3.186		C8 H8 O5	16	hilic-	(229.0369, 11057.79)(230.0405, 1059.72)	184.037
3-O-Methylisoproterenol Sulfate	95778-65-7				856	9.98E-06	9.06E-13	DOWN	1	118756	129820	118887	1	65309	1	1	100991	1	305.094	2.21		C12 H19 N O6 S	16	hilic-	(304.0867, 12130.36)(305.0875, 1689.89)(364.1076, 514.59)	305.093
3-O-Methylisoproterenol Sulfate	95778-65-7				856	0.89505	0.077012	DOWN	41809	53453	48053	52456	42217	51226	44538	45876	45463	49130	305.094	3.937		C12 H19 N O6 S	16	C18+	(328.083, 2386.11)(306.1012, 5036.86)(307.1074, 714.16)	305.093
3-Oxo-3-ureidopropanoate			C15607		63408	0.97383	0.91469	DOWN	48489	54358	60429	37711	43345	45229	44137	45205	44733	41967	146.034	3.213		C4 H6 N2 O4	16	hilic-	(145.0265, 8047.35)(146.0292, 355.58)	146.033
3-oxo-adipic acid		HMDB00398		LMFA01170096	74939	0.789	9.11E-04	DOWN	153752	216326	226535	231489	168009	236346	174971	173993	224339	173997	160.038	1.284		C6 H8 O5	16	C18-	(159.0303, 40708.49)(160.0338, 2467.05)(205.0355, 11968.48)	160.037
3-oxo-adipic acid		HMDB00398		LMFA01170096	74939	0.66247	0.0029293	DOWN	399348	782657	681203	934061	436963	605269	458348	465950	654745	512095	160.037	4.811		C6 H8 O5	16	hilic-	(159.0302, 73400.53)(160.0338, 4682.28)	160.037
3-oxo-adipic acid Esi-1.5680002		HMDB00398		LMFA01170096	74939	0.75251	0.091358	DOWN	28553	48211	59245	52451	31633	41590	32441	31634	47541	52255	160.037	1.568		C6 H8 O5	16	C18-	(159.0302, 12842.13)(160.0338, 713.71)	160.037
3-oxo-adipic acid Esi-3.111		HMDB00398		LMFA01170096	74939	0.97603	0.8515	DOWN	105196	175111	123102	142040	109499	113555	134523	116122	110975	142684	160.038	3.111		C6 H8 O5	16	hilic-	(159.0314, 20353.75)(160.0347, 1240.64)	160.037
3-Phenylpropionaldoxim			C17236		64524	0.84149	0.15136	DOWN	240583	377906	310420	327759	224856	297256	271733	272342	257768	307825	149.084	3.201		C9 H11 N O	16	C18+	(150.0917, 47526.14)(151.0954, 8054.01)	149.084
3-Phenylpropionaldoxim			C17236		64524	0.80316	0.056935	DOWN	449132	696622	582534	632082	426461	571782	505289	508997	488524	562913	149.084	5.116		C9 H11 N O	16	hilic+	(150.0919, 101751.82)(151.0949, 9320.99)(299.1752, 457.81)	149.084
3-Phenylpropionaldoxim Esi+5.0400004			C17236		64524	0.072297	0.010844	DOWN	1	126853	124272	109826	1	105118	1	1	102910	43474	166.111	5.04		C9 H11 N O	10	hilic+	(167.1181, 18252.28)(168.1192, 2115.13)	149.084
3-Pyrimidin-2-yl-2-pyrimidin-2-ylmethyl-Propionic Acid					44993	0.85597	0.065978	DOWN	66148	79487	88813	78250	63554	73864	75969	61136	72107	67823	261.123	1.334		C12 H12 N4 O2	16	C18+	(262.1298, 8664.69)(263.1311, 1658.08)	244.096
3-Pyrimidin-2-yl-2-pyrimidin-2-ylmethyl-Propionic Acid					44993	0.94684	0.76242	DOWN	21738	22657	23030	36152	20171	20363	22512	27995	20312	25838	261.121	8.085		C12 H12 N4 O2	16	hilic+	(262.1292, 3911.84)(263.1327, 578.88)	244.096
3-Sulfino-L-alanine	1115-65-7		C00606		63435	1.5094	0.0016707	UP	3863975	2373151	2144254	2316329	3137645	1916996	2500736	2882854	2194894	3229853	153.011	2.486		C3 H7 N O4 S	16	hilic-	(152.0042, 375493.4)(153.0067, 13320.05)	153.01
3,12-dihydroxy-pentadecanoic acid				LMFA01050184	74562	1.0404	0.34629	UP	37613	35905	34811	34497	36657	35630	38228	36495	36594	35163	274.214	11.53		C15 H30 O4	16	C18+	(297.2037, 6656.88)(298.2066, 1095.82)(571.418, 1490.09)(275.2224, 3397.48)(276.2246, 595.65)(292.249, 932.84)	274.214
3,3'-Dichloro-4,4'-diaminodiphenyl ether	28434-86-8		C19226		72949	0.97443	0.61634	DOWN	23286	26884	26835	28360	24528	26876	25455	26146	27474	25992	314.025	1.162		C12 H10 Cl2 N2 O	16	C18-	(313.0177, 7538.86)(314.0211, 783.44)	268.017
3,3'-Dimethoxybenzidine	119-90-4		C19231		72954	47858	7.14E-08	UP	93347	1	1	1	71967	1	8791	27619	1	24317	290.128	6.585		C14 H16 N2 O2	16	C18-	(289.121, 25302.24)(290.1202, 2770.24)	244.121
3,3'-Dimethoxybenzidine	119-90-4		C19231		72954	64241	0.01217	UP	142870	1	1	1	76531	1	1	43610	1	45223	290.129	3.437		C14 H16 N2 O2	16	hilic-	(289.1219, 9602.34)(290.1222, 1009.01)	244.121
3,4-Dichlorophenol	95-77-2		C14462		70080	0.52085	0.36231	DOWN	27231	51250	41924	48998	1	38671	24520	28346	47757	31395	207.969	1.169		C6 H4 Cl2 O	15	hilic-	(206.9613, 6663.61)(207.9641, 271.76)	161.964
3,4-Dihydro-7-methoxy-2-methylene-3-oxo-2H-1,4-benzoxazine-5-carboxylic acid	105897-30-1		C11468		69053	1.2686	0.058226	UP	25940	19106	17692	25260	24112	16793	24669	23022	13797	22324	235.048	4.404		C11 H9 N O5	16	hilic+	(236.0555, 4616.1)(237.0593, 455.82)	235.048
3,4-Dihydroxybenzylamine	37491-68-2	HMDB12153			62817	1.5962	0.0011401	UP	247448	117184	133565	124690	215212	118562	165717	196176	127558	198904	139.063	2.315		C7 H9 N O2	16	hilic+	(140.0703, 27886.57)(141.0735, 2068.19)	139.063
3,4-Dihydroxymandelonitrile			C03757		66038	0.8892	0.064795	DOWN	14396	19790	20223	20216	17692	18374	17563	16542	19429	16062	165.043	3.335		C8 H7 N O3	16	hilic-	(164.0356, 2603.22)(165.0199, 270.31)	165.043
3,4-Dihydroxyphenylglycol O-sulfate	3415-68-7	HMDB01474			58050	0.97159	0.47161	DOWN	139901	191069	178220	147332	1	102037	206623	147395	134785	187374	250.013	0.782		C8 H10 O7 S	15	hilic-	(249.0059, 37758.27)(250.0099, 2924.96)	250.015
3,4,4',5-Tetrachlorobiphenyl	70362-50-4		C18114		72041	1.672	0.59343	UP	14449	13771	11773	12636	14764	1	15626	1	1	13587	289.919	0.709		C12 H6 Cl4	16	hilic-	(288.9119, 2148.66)(289.9139, 294.87)(290.9113, 83.41)	289.922
3,5-Dichloro-4-hydroxyphenylpyruvate			C04323		66163	1.0634	0.25299	UP	339068	330374	339413	315582	348371	325370	335239	306507	293823	284119	247.963	6.173		C9 H6 Cl2 O4	16	hilic-	(246.956, 14802.89)(247.9573, 2679.08)(292.9614, 17570.6)(293.963, 2702.61)	247.964
3,5-Dichloro-4-hydroxyphenylpyruvate 6.8649983			C04323		66163	0.80072	0.43994	DOWN	1	45200	42167	42092	40609	40834	39280	38278	39547	39287	247.962	6.865		C9 H6 Cl2 O4	16	hilic-	(246.9535, 993.41)(292.9612, 3498.47)(293.9627, 578.34)	247.964
3,5-Dichloro-4-hydroxyphenylpyruvate Esi-5.9349995			C04323		66163	1.3806	0.72374	UP	40243	20653	17118	75758	1	1	1	66523	21438	62924	293.969	5.935		C9 H6 Cl2 O4	16	hilic-	(292.9614, 5042.83)(293.9628, 698.28)	247.964
3,5-Dichloro-4-hydroxyphenylpyruvate Esi-6.4380016			C04323		66163	0.94601	0.9544	DOWN	483604	302269	527641	276832	335285	525097	303192	440416	523563	387211	247.963	6.438		C9 H6 Cl2 O4	16	hilic-	(246.9555, 6723.17)(247.9566, 1238.64)(292.9615, 19672.98)(293.9626, 3353.41)(294.9635, 1064.79)	247.964
3,5-dichlorosalicylic acid	320-72-9				34508	0.98104	0.86174	DOWN	286099	363026	313138	293961	284855	287428	330469	285663	271564	307368	222.982	0.779		C7 H4 Cl2 O3	16	C18+	(223.9899, 102871.85)(224.991, 27831.78)	5.856
3,5-Dihydroxybiphenyl			C19750		73335	1.0241	0.42723	UP	640158	580441	572114	613799	621565	607667	594696	601008	534246	603978	208.049	2.049		C12 H10 O2	16	hilic+	(209.0567, 71607.24)(210.0608, 6604.5)(211.0631, 1176.43)	186.068
3,5,8,3'-Tetramethoxy-6,7:4',5'-bis(methylenedioxy)flavone				LMPK12113373	51785	2.4046	0.025921	UP	46407	10701	13179	9631	20738	11295	11848	24592	9277	18826	430.089	4.746		C21 H18 O10	16	C18-	(429.0818, 12718.94)(430.0848, 2845.1)	430.09
3,5,8,3'-Tetramethoxy-6,7:4',5'-bis(methylenedioxy)flavone				LMPK12113373	51785	2.3424	0.0281	UP	140733	33043	33728	28400	55053	33291	35672	62915	25895	49934	430.09	4.305		C21 H18 O10	16	hilic-	(859.1721, 419.69)(860.1761, 148.64)(429.0827, 13706.38)(430.0857, 3072.49)	430.09
3,5,8,3'-Tetramethoxy-6,7:4',5'-bis(methylenedioxy)flavone				LMPK12113373	51785	1.6904	0.076183	UP	84707	28835	31816	24637	38916	28958	28470	48044	25196	37488	430.091	4.749		C21 H18 O10	16	C18+	(431.098, 20696.6)(432.101, 4708.45)(433.104, 845.8)	430.09
3,5,8,3'-Tetramethoxy-6,7:4',5'-bis(methylenedioxy)flavone				LMPK12113373	51785	2.0674	0.065541	UP	116977	29408	29858	24286	51064	32780	29064	59254	24352	46356	430.089	4.303		C21 H18 O10	16	hilic+	(431.0977, 11391.19)(432.1011, 2486.91)(433.1038, 347.32)	430.09
3,6-Dihydropyridine			C16933		64433	1.2376	0.014789	UP	236547	193991	182480	196100	214528	165131	241746	206469	150281	229694	98.0847	4.869		C5 H7 N	16	hilic+	(99.0918, 39832.36)(100.0947, 2067.51)	81.0578
3,6-Dihydropyridine Esi+5.1640005			C16933		64433	1.112	0.82285	UP	24098	27618	28029	29002	52849	50722	28811	56413	33272	29778	98.0845	5.164		C5 H7 N	16	hilic+	(99.0918, 7357.98)(100.0947, 360.21)	81.0578
3,6-dioxo-decanoic acid				LMFA01060079	74717	1.8325	1.65E-06	UP	48302	27201	27263	29870	50296	28015	43738	46298	22898	45276	260.127	1.735		C10 H16 O4	16	hilic-	(259.1195, 5484.39)(260.1232, 619.79)	200.105
3,6-dioxo-decanoic acid				LMFA01060079	74717	0.8851	0.29227	DOWN	340489	351474	396107	476232	424551	486549	380636	393793	456262	369260	217.131	2.988		C10 H16 O4	16	C18+	(218.1387, 109235.05)(219.1412, 11947.53)(220.1433, 1718.76)	200.105
3,6-dioxo-decanoic acid				LMFA01060079	74717	0.88231	0.1839	DOWN	1272366	1169963	1378835	1549568	1445120	1615055	1303068	1254056	1426089	1185950	217.132	6.89		C10 H16 O4	16	hilic+	(218.1397, 292177.66)(219.1425, 29444.27)(220.1442, 3676.0)(221.1437, 343.06)	200.105
3,6-dioxo-decanoic acid Esi+2.232				LMFA01060079	74717	0.52409	0.40985	DOWN	27333	31329	74615	34199	21429	28532	34050	1	28636	24309	217.131	2.232		C10 H16 O4	14	hilic+	(218.1387, 2849.26)(219.1384, 800.7)	200.105
3,6-dioxo-decanoic acid Esi+2.611				LMFA01060079	74717	0.96621	0.90676	DOWN	310104	228125	283532	330242	352842	398186	251114	332493	363322	299715	217.131	2.611		C10 H16 O4	16	C18+	(218.139, 36000.86)(219.1418, 4327.51)	200.105
3,6-dioxo-decanoic acid Esi+3.5270002				LMFA01060079	74717	3.4281	0.29857	UP	42811	10862	17011	14021	34881	1	38949	29062	13442	43921	217.132	3.527		C10 H16 O4	16	C18+	(218.1385, 8375.89)(219.1366, 1610.36)	200.105
3,6-dioxo-decanoic acid Esi+3.945				LMFA01060079	74717	1.5618	0.014334	UP	28662	17939	16447	13810	24883	25430	31944	27835	18866	30837	200.105	3.945		C10 H16 O4	16	C18+	(201.1125, 8705.82)(202.1126, 1620.79)(218.1395, 2494.05)	200.105
3,6-dioxo-decanoic acid Esi+6.105001				LMFA01060079	74717	0.68328	0.78783	DOWN	21233	20160	15546	93384	24800	13833	22445	23173	22892	20709	217.131	6.105		C10 H16 O4	16	hilic+	(218.14, 12578.4)(219.1422, 1642.79)	200.105
3,7-Dihydroxyflavone				LMPK12111545	82420	1.8721	0.054858	UP	82966	30516	27386	23155	35367	14331	38539	37335	33576	49496	254.058	6.637		C15 H10 O4	16	C18+	(277.0476, 1632.99)(255.0657, 19223.3)(256.0692, 3344.2)	254.058
3?-Hydroxy-12-oxo-5?-cholan-24-oic Acid					42744	1.0504	0.90382	UP	50823	74839	68041	96096	50191	48017	70733	77985	53392	105832	390.277	14.068		C24 H38 O4	16	C18+	(413.2668, 14886.64)(414.2695, 4009.11)(803.5421, 5071.94)(804.5463, 2604.84)(805.5485, 513.56)(391.2848, 10645.46)(392.2893, 2511.57)	390.277
3?-Hydroxy-12-oxo-5?-cholan-24-oic Acid					42744	1.1316	0.4621	UP	280502	207504	280364	210288	279583	338802	325574	340032	348944	395676	390.277	1.011		C24 H38 O4	16	hilic+	(413.2658, 687.44)(414.2712, 270.97)(391.2848, 77331.63)(392.2879, 18518.11)	390.277
3?-Hydroxydeoxydesacetoxy-7-Oxogedunin					43788	0.3216	0.091227	DOWN	1	24861	16270	26267	1	14069	1	14777	15379	17228	462.204	8.135		C26 H32 O6	16	hilic+	(463.2107, 2227.73)(464.2145, 459.67)	440.22
3?,5?-Tetrahydronorethindrone disulfate	110025-24-6				1054	1.0212	0.90455	UP	24888	28671	25267	23674	24203	22854	19112	23005	22877	27295	508.142	3.363		C20 H30 O8 S2	16	C18-	(507.1342, 7495.17)(508.1375, 1641.14)	462.138
3?,5?-Tetrahydronorethindrone disulfate	110025-24-6				1054	0.94157	0.59136	DOWN	14165	18277	14511	15861	11430	12335	10013	13245	12946	16547	508.143	5.789		C20 H30 O8 S2	16	hilic-	(507.1358, 3673.99)(508.1397, 890.32)	462.138
3?,5?-Tetrahydronorethindrone disulfate Esi-3.3040006	110025-24-6				1054	0.99979	0.94055	DOWN	23498	25384	23366	21383	18089	22344	17482	22532	20765	24880	508.142	3.304		C20 H30 O8 S2	16	C18-	(507.1344, 7496.16)(508.1377, 1828.38)	462.138
35-aminobacteriohopane-32,33,34-triol				LMPR04000005	53865	1.19	0.24678	UP	36397	33057	36915	35465	44965	40397	50481	50233	47018	54110	545.481	4.348		C35 H63 N O3	16	hilic+	(546.488, 11660.98)(547.491, 4274.99)(548.4948, 1202.63)	545.481
3a,7b,12a-Trihydroxyoxocholanyl-Glycine	68753-51-5	HMDB00331			58003	82363	1.90E-13	UP	68491	1	1	1	96891	1	89361	61050	1	73330	465.308	8.048		C26 H43 N O6	16	C18-	(464.3009, 26567.67)(465.3042, 7522.14)(466.3076, 1131.32)	465.309
3a,7b,12a-Trihydroxyoxocholanyl-Glycine	68753-51-5	HMDB00331			58003	46899	1.03E-12	UP	36597	1	1	1	59291	1	50346	33943	1	41806	465.309	5.65		C26 H43 N O6	16	hilic-	(464.3022, 9527.88)(465.3055, 2483.5)(466.3083, 415.91)	465.309
3a,7b,12a-Trihydroxyoxocholanyl-Glycine	68753-51-5	HMDB00331			58003	112.46	0.0029374	UP	105107	1	1	1	166168	5710	150840	94187	1	116567	465.309	8.047		C26 H43 N O6	16	C18+	(488.2993, 5379.2)(489.3021, 1529.06)(953.607, 949.1)(466.3177, 29015.98)(467.3208, 8305.61)(468.3228, 1411.09)(483.344, 2780.85)	465.309
3a,7b,12a-Trihydroxyoxocholanyl-Glycine	68753-51-5	HMDB00331			58003	60071	3.41E-12	UP	51590	1	1	1	78854	1	71100	46666	1	60048	465.309	5.646		C26 H43 N O6	16	hilic+	(488.2982, 1617.33)(489.3024, 408.78)(466.3166, 7891.28)(467.3199, 2332.38)(468.3228, 440.83)(483.344, 869.86)(484.3465, 275.76)	465.309
3a,7b,12b-Trihydroxy-5b-cholanoic acid	81938-67-2	HMDB00390			5379	49.637	0.01625	UP	198571	1	6350	1	213907	10454	126561	140836	1	96736	408.286	9.065		C24 H40 O5	16	C18-	(815.5663, 3305.98)(816.5703, 1577.05)(443.2554, 4972.16)(444.2587, 1114.88)(407.2795, 34411.63)(408.2825, 7751.72)(409.2854, 1138.71)(453.2846, 14635.24)(454.2881, 3773.26)	408.288
3a,7b,12b-Trihydroxy-5b-cholanoic acid	81938-67-2	HMDB00390			5379	73121	4.37E-12	UP	91398	1	1	1	89565	1	58940	63839	1	43793	408.288	1.641		C24 H40 O5	16	hilic-	(815.5659, 488.17)(816.5687, 278.66)(407.2806, 10515.42)(408.2842, 2553.1)(409.2873, 354.77)(453.2859, 4102.13)(454.2897, 1105.91)	408.288
3a,7b,12b-Trihydroxy-5b-cholanoic acid	81938-67-2	HMDB00390			5379	41.926	0.022881	UP	265785	1	9814	1	281793	15432	172189	202511	1	128853	425.315	9.064		C24 H40 O5	16	C18+	(426.3228, 88808.63)(427.3258, 21571.51)(428.3281, 3421.0)	408.288
3a,7b,12b-Trihydroxy-5b-cholanoic acid	81938-67-2	HMDB00390			5379	68.608	0.0046697	UP	222936	1	1	1	256635	12978	148006	172710	1	118691	425.314	1.655		C24 H40 O5	16	hilic+	(426.322, 37248.79)(427.3248, 8683.22)(428.3282, 1469.49)	408.288
3alpha-hydroxy-5alpha-androstane-17-one 3-D-glucuronide				LMST05010001	84920	43324	4.33E-12	UP	53795	1	1	1	35057	1	29567	50427	1	35235	526.276	7.605		C25 H38 O8	16	C18-	(525.2693, 11479.78)(526.2727, 3450.78)(527.2749, 712.14)	466.257
3alpha-hydroxy-5alpha-androstane-17-one 3-D-glucuronide				LMST05010001	84920	31360	4.41E-12	UP	38700	1	1	1	26129	1	20599	37571	1	25472	526.278	5.137		C25 H38 O8	16	hilic-	(525.2704, 4287.84)(526.2733, 1090.36)(527.2747, 39.57)	466.257
3alpha,12alpha-Dihydroxy-7-oxo-5beta-cholan-24-oic Acid		HMDB00391		LMST04010184	84498	16505	9.63E-11	UP	22245	1	1	1	21232	1	11088	13274	1	10096	406.271	8.392		C24 H38 O5	16	C18-	(405.2632, 2446.98)(406.2668, 604.02)(451.2686, 3862.24)(452.2734, 1183.99)	406.272
3alpha,12alpha-Dihydroxy-7-oxo-5beta-cholan-24-oic Acid		HMDB00391		LMST04010184	84498	11793	3.35E-10	UP	7107	1	1	1	16450	1	12046	14054	1	8809	423.299	9.013		C24 H38 O5	16	C18+	(424.306, 4132.98)(425.3097, 963.88)	406.272
3b,16a-Dihydroxyandrostenone sulfate				LMST05020022	57974	245400	5.93E-14	UP	273135	1	1	1	249925	1	180642	231375	1	221856	444.181	5.513		C19 H28 O6 S	16	C18-	(443.174, 85728.1)(444.1767, 18233.07)(445.175, 5157.65)(446.1762, 1088.03)	384.161
3b,16a-Dihydroxyandrostenone sulfate				LMST05020022	57974	48.847	0.017982	UP	449122	1	1	20476	411135	21860	325548	380670	1	393927	444.182	0.942		C19 H28 O6 S	16	hilic-	(887.3547, 902.28)(888.3564, 337.73)(443.1749, 44414.85)(444.1778, 9136.35)	384.161
3b,16a-Dihydroxyandrostenone sulfate Esi-0.9399998				LMST05020022	57974	41.118	0.020138	UP	469872	1	1	25744	418144	25945	332778	386879	1	404260	384.161	0.94		C19 H28 O6 S	16	hilic-	(383.153, 2723.17)(384.1568, 453.87)(443.1749, 44414.85)(444.1778, 9136.35)(429.1593, 2328.12)	384.161
3b,7a,12a-Trihydroxy-5a-Cholanoic acid	15073-87-7	HMDB00376			5365	12100	1.05E-11	UP	15192	1	1	1	14055	1	10650	12233	1	8336	430.271	9.064		C24 H40 O5	16	C18+	(431.2771, 5063.57)(432.2799, 1673.4)	408.288
3beta-Acetoxy-4-oplopanone					53436	1.5972	2.12E-04	UP	90188	40764	48149	55760	82603	51816	72111	74985	48150	81597	313.225	6.02		C17 H28 O4	16	hilic+	(314.2324, 12816.33)(315.2358, 2484.01)	296.199
3beta-Acetoxy-4-oplopanone Esi+5.9810004					53436	3.2989	2.78E-04	UP	90188	35278	21705	17044	82603	21706	72111	74985	21695	81597	313.225	5.981		C17 H28 O4	16	hilic+	(314.2324, 12816.33)(315.2358, 2484.01)	296.199
3beta-Acetoxy-4-oplopanone Esi+7.629999					53436	46719	8.06E-10	UP	38332	1	1	1	21260	1	57419	75386	1	40684	313.226	7.63		C17 H28 O4	16	C18+	(314.2324, 4805.57)(315.2348, 1234.54)	296.199
3beta-Acetoxy-4-oplopanone Esi+7.829001					53436	2.0625	3.99E-04	UP	74680	30598	30938	35876	56378	43715	70207	77125	27573	68616	313.226	7.829		C17 H28 O4	16	C18+	(314.233, 18044.58)(315.2364, 3351.45)	296.199
3beta-Acetoxy-4-oplopanone Esi+7.990999					53436	1.0931	0.57077	UP	41910	50014	28937	19839	34022	34434	33931	33181	25003	29979	313.225	7.991		C17 H28 O4	16	C18+	(314.2331, 11865.14)(315.2363, 2017.5)	296.199
3beta-Acetoxy-4-oplopanone Esi+8.041					53436	1.2317	0.065978	UP	41896	23139	32546	26837	33452	27957	34133	33181	29715	29934	313.226	8.041		C17 H28 O4	16	C18+	(314.2328, 10836.89)(315.2361, 1903.43)	296.199
3beta,15beta,17alpha-Trihydroxy-pregnenone		HMDB00353		LMST02030140	84296	30223	3.45E-14	UP	29205	1	1	1	31467	1	26666	32667	1	35590	348.229	0.963		C21 H32 O4	16	hilic+	(349.238, 2839.24)(350.2373, 686.92)(366.2611, 1680.49)	348.23
3E,5E-tridecadienoic acid					34909	0.70063	0.01131	DOWN	23438	44065	34867	32893	22509	36431	25040	28696	38459	30973	210.162	6.029		C13 H22 O2	16	C18+	(211.1698, 7172.81)(212.1726, 962.13)	210.162
3R-methyl-undecanoic acid				LMFA01020156	73607	1.3925	0.61805	UP	28007	20636	23211	27594	34287	35270	17587	23109	23479	84725	217.204	4.246		C12 H24 O2	16	hilic+	(218.2119, 17032.25)(219.2151, 2102.0)	200.178
3Z-hexenol				LMFA05000059	75282	1.3809	0.039194	UP	1724449	873770	1384382	1250475	1962221	1376560	1510795	1860352	1307603	1469552	117.116	1.202		C6 H12 O	16	C18+	(118.1231, 652517.75)(119.1261, 38333.32)(120.1279, 1849.93)	100.089
3Z-hexenol				LMFA05000059	75282	1.2027	0.21673	UP	5867122	5062528	4781477	3014794	5293560	3969634	5115380	5355424	4853682	5403786	117.116	5.04		C6 H12 O	16	hilic+	(118.123, 1041690.06)(119.1263, 64855.56)(120.1283, 3485.13)	100.089
3Z,5E-Decadienyl acetate				LMFA05000259	46210	1.1285	0.98742	UP	20598	1	16480	13978	22515	24039	18285	19222	15521	1	218.128	4.849		C12 H20 O2	16	hilic+	(219.1356, 2713.02)(220.1358, 442.47)	196.146
4'-Chloro-2-hydroxyaurone				LMPK12130068	52483	0.78976	0.038562	DOWN	19308	29765	29225	36433	21695	23063	21707	19206	23462	23222	334.058	1.864		C15 H11 Cl O3	16	hilic-	(333.0509, 3487.54)(334.0609, 751.09)	274.04
4'-Hydroxyfenoprofen glucuronide	35440-37-0				2691	1.6236	0.0022304	UP	18098	9592	9526	10259	15463	8280	14248	14886	11815	13360	434.12	4.282		C21 H22 O10	16	C18-	(433.1131, 4444.95)(434.1164, 983.73)	434.121
4'-Hydroxyfenoprofen glucuronide	35440-37-0				2691	1.397	0.0010274	UP	136921	104570	93896	85845	113536	77707	110254	118147	87928	114404	434.122	1.648		C21 H22 O10	16	hilic-	(433.1147, 17429.15)(434.1174, 3618.09)(435.1233, 963.16)	434.121
4'-Hydroxyfenoprofen glucuronide	35440-37-0				2691	1.0244	0.69895	UP	24726	25351	23747	22106	22860	19920	24088	24351	23885	25430	434.122	1.658		C21 H22 O10	16	hilic+	(435.1286, 3600.05)(436.1338, 760.93)	434.121
4'-Hydroxyminoxidil	56828-37-6				1317	0.42775	0.0021335	DOWN	21878	29804	35881	36208	20496	48929	13148	13421	47849	16133	225.12	4.39		C9 H15 N5 O2	16	C18+	(226.1271, 8498.31)(227.1294, 1948.69)(451.2477, 5596.24)(452.2506, 2500.48)	225.123
4'-Hydroxyminoxidil Esi+1.7390001	56828-37-6				1317	0.26558	0.15102	DOWN	1	21405	24317	1	1	25458	23080	1	18688	1	225.121	1.739		C9 H15 N5 O2	10	C18+	(226.1286, 4499.01)(227.1352, 2015.51)	225.123
4'-Hydroxytrimethoprim	21253-58-7				2962	0.88052	0.98291	DOWN	30438	73529	36000	15304	40754	22100	22002	21056	19661	32300	276.122	3.698		C13 H16 N4 O3	16	C18+	(299.1116, 6810.54)(300.1134, 1168.92)(277.1284, 2598.89)(294.1554, 9494.49)	276.122
4'-Hydroxytrimethoprim	21253-58-7				2962	1.0197	0.81067	UP	29343	21527	28523	26034	26950	21413	22936	23512	26553	27635	276.121	1.063		C13 H16 N4 O3	16	hilic+	(277.1294, 3703.54)(278.1294, 888.36)(294.1557, 1268.16)(295.1568, 411.16)	276.122
4'-Methoxychalcone				LMPK12120188	51992	1.1232	0.23098	UP	23979	21743	20948	21140	22635	16002	22488	24461	23463	22354	260.08	3.453		C16 H14 O2	16	C18+	(261.088, 4923.54)(262.0904, 927.11)	238.099
4'-Methoxychalcone				LMPK12120188	51992	1.2242	0.014542	UP	37548	25705	24795	30969	33280	24591	31032	35625	30069	33782	260.08	5.132		C16 H14 O2	16	hilic+	(261.0876, 5806.03)(262.0982, 1173.31)	238.099
4'-O-Methylcarthamidin 7-(2-p-coumaroylglucoside)				LMPK12140617	53094	23716	8.65E-14	UP	22496	1	1	1	24030	1	17280	25058	1	23299	670.194	0.952		C31 H30 O13	16	hilic-	(669.1864, 3208.48)(670.1917, 1184.04)(671.1907, 429.21)	610.169
4-(?-D-Glucosyloxy)benzoate			C03993		64012	0.96025	0.83206	DOWN	34164	50001	44107	48818	45917	60738	47540	38958	34738	48496	300.084	4.585		C13 H16 O8	16	C18-	(299.0766, 16733.85)(300.0797, 2631.3)	300.084
4-(?-D-Glucosyloxy)benzoate			C03993		64012	0.91573	0.67914	DOWN	151751	144638	189610	102813	91789	139881	96468	139491	103926	109554	300.085	3.984		C13 H16 O8	16	hilic-	(299.0779, 22269.11)(300.0812, 2853.57)(301.0835, 410.52)	300.084
4-(?-D-Glucosyloxy)benzoate Esi-1.91			C03993		64012	0.99748	0.94601	DOWN	166113	176626	168224	176924	150166	157995	144890	151979	145664	163011	300.086	1.91		C13 H16 O8	16	hilic-	(299.0776, 13170.72)(345.0822, 2786.56)(346.0811, 2029.36)(347.091, 1139.06)	300.084
4-(?-D-Glucosyloxy)benzoate Esi-4.596			C03993		64012	0.90494	0.48567	DOWN	49357	72056	56551	68350	59284	79776	55998	50642	47598	61580	300.085	4.596		C13 H16 O8	16	hilic-	(299.0774, 8794.66)(300.0812, 1116.73)	300.084
4-(2-Aminophenyl)-2,4-dioxobutanoic acid		HMDB00978	C01252		5916	0.99606	0.93589	DOWN	67295	95150	114416	105755	70107	85221	92397	98338	69041	109619	207.054	1.436		C10 H9 N O4	16	hilic-	(206.0468, 16001.26)(207.0511, 4911.67)(208.0579, 589.9)	207.053
4-(2-hydroxypropoxy)-3,5-dimethyl-Phenol	64111-03-1				1266	0.88363	0.1554	DOWN	19665	20730	19680	19490	15804	20449	17316	17481	23271	21316	196.11	4.84		C11 H16 O3	16	C18+	(197.1178, 7477.14)(198.12, 948.82)	196.11
4-(4-Deoxy-?-D-gluc-4-enuronosyl)-D-galacturonate			C06118		63148	0.7247	0.03066	DOWN	26749	47755	40660	49598	32343	37026	21845	26245	29927	32304	398.069	5.01		C12 H16 O12	16	hilic-	(795.1275, 369.71)(397.0614, 7938.82)(398.0648, 1127.55)	352.064
4-(Hydroxylamino)-N,N-dimethylaniline			C19681		73291	1.1713	0.38735	UP	26827	32187	25601	24939	23643	21375	29140	27410	19070	41773	152.095	6		C8 H12 N2 O	16	hilic+	(153.1021, 6519.23)(154.1016, 620.04)	152.095
4-(Hydroxylamino)-N,N-dimethylaniline Esi+3.2750006			C19681		73291	0.77631	0.085806	DOWN	19536	33465	32800	29364	21477	26711	30239	22354	25394	24167	169.121	3.275		C8 H12 N2 O	16	hilic+	(170.129, 4319.28)(171.1317, 318.4)	152.095
4-(Hydroxylamino)-N,N-dimethylaniline Esi+6.8209996			C19681		73291	1.9046	6.93E-05	UP	41006	17140	22536	20914	38656	16894	35718	37448	19289	36735	174.076	6.821		C8 H12 N2 O	16	hilic+	(175.0829, 5873.45)(176.0897, 715.33)	152.095
4-(N-Maleimido)phenyltrimethylammonium	17804-54-5		C13678		69631	1.0883	0.688	UP	168494	152770	150782	141284	172166	124765	117566	180496	117627	108115	253.096	3.303		C13 H15 N2 O2	16	C18+	(254.1029, 35654.71)(255.1064, 4832.05)	231.113
4-(N-Maleimido)phenyltrimethylammonium Esi+3.3629992	17804-54-5		C13678		69631	1.1642	0.68331	UP	168888	117055	139931	111849	160491	107872	88507	175638	101375	79956	253.096	3.363		C13 H15 N2 O2	16	C18+	(254.1032, 34327.38)(255.1065, 4455.05)	231.113
4-(Nitrosoamino)-1-(3-pyridinyl)-1-butanone			C19564		73233	0.74506	0.012682	DOWN	19575	31729	26727	28608	18801	23704	17491	20999	23386	22882	210.112	1.599		C9 H11 N3 O2	16	C18+	(211.1193, 7619.21)(212.1219, 1013.29)	193.085
4-(Nitrosoamino)-1-(3-pyridinyl)-1-butanone			C19564		73233	0.73454	0.021681	DOWN	285650	458806	370347	430290	270386	309144	251522	302524	349591	339115	210.112	4.129		C9 H11 N3 O2	16	hilic+	(211.1197, 77248.71)(212.1223, 7603.14)(213.1183, 1362.57)	193.085
4-(Nitrosoamino)-1-(3-pyridinyl)-1-butanone Esi+1.192			C19564		73233	0.98608	0.88396	DOWN	20227	23219	21719	18786	18525	19689	19623	21422	18936	20951	193.086	1.192		C9 H11 N3 O2	16	C18+	(194.0931, 6396.45)(195.0984, 936.06)(211.1193, 2412.87)	193.085
4-(Nitrosoamino)-1-(3-pyridinyl)-1-butanone Esi+1.3780001			C19564		73233	0.33602	0.3707	DOWN	138618	189655	104462	547328	1	59129	57901	52828	145329	107000	193.084	1.378		C9 H11 N3 O2	15	hilic+	(194.0921, 8405.96)(195.0912, 5514.49)(196.0967, 1607.52)	193.085
4-(Trimethylammonio)but-2-enoate			C04114		66118	1.0035	0.83158	UP	32051740	31076056	30595960	31961020	31262044	32011696	30052388	31095468	30081604	31416712	143.095	1.061		C7 H14 N O2	16	C18+	(166.0866, 1279.17)(309.1744, 381.71)(144.1025, 1572702.2)(145.1056, 102939.19)(146.1108, 8196.46)	144.102
4-(Trimethylammonio)but-2-enoate			C04114		66118	1.0119	0.59264	UP	62085536	58321692	57107196	62170564	62171276	61027616	60381308	61624788	58560900	62894604	143.095	6.786		C7 H14 N O2	16	hilic+	(166.0834, 415.13)(144.1026, 1461790.6)(145.1057, 96462.81)(146.1074, 6686.32)(287.1973, 13376.5)	144.102
4-(Trimethylammonio)but-2-enoate Esi+1.625			C04114		66118	1.2772	0.07403	UP	91753	74372	60925	60753	68810	58618	99348	69135	62950	75763	143.095	1.625		C7 H14 N O2	16	C18+	(166.0837, 1799.75)(144.1024, 33559.99)(145.1057, 2431.56)	144.102
4-(Trimethylammonio)but-2-enoate Esi+5.634			C04114		66118	2.262	0.10334	UP	30676	34736	36560	1	28230	1	37165	34418	1	39169	144.101	5.634		C7 H14 N O2	13	hilic+	(145.1081, 6164.51)(146.1168, 1971.03)	144.102
4-[2,2-Dichloro-1-(4-methoxyphenyl)ethenyl]phenol	75938-34-0		C14237		69899	0.90064	0.10246	DOWN	26472	31168	32305	35769	29917	33840	30855	24790	30125	26678	294.023	4.963		C15 H12 Cl2 O2	16	C18-	(293.0156, 9951.13)(294.0187, 965.79)	294.021
4-Amino-2-nitrophenol	119-34-6		C19323		73033	1.0077	0.78916	UP	266288	249255	240416	266823	261410	254083	239653	251511	226525	262324	154.039	2.048		C6 H6 N2 O3	16	hilic+	(155.0457, 30393.56)(156.0485, 2093.58)	154.038
4-Amino-2-nitrotoluene	119-32-4		C18320		72154	0.76153	0.0038877	DOWN	1696457	2350130	2395097	2508286	1851075	2424374	1819933	1840037	2631984	2140168	152.059	2.67		C7 H8 N2 O2	15	C18+	(175.048, 14926.5)(176.0511, 1069.75)(153.0664, 129885.55)(154.0687, 9907.6)(155.0707, 960.3)	152.059
4-Amino-2-nitrotoluene	119-32-4		C18320		72154	0.71018	0.0043178	DOWN	219624	295407	317005	347030	239006	381567	258498	227605	340741	282758	152.059	1.914		C7 H8 N2 O2	16	hilic+	(153.0664, 50238.26)(154.0697, 3742.83)	152.059
4-Amino-2-nitrotoluene Esi+2.0400004	119-32-4		C18320		72154	0.78541	0.012761	DOWN	161478	190760	221893	210408	188403	224466	149107	174070	234208	174556	174.041	2.04		C7 H8 N2 O2	16	C18+	(175.048, 28579.22)(176.051, 2129.98)	152.059
4-Amino-2-nitrotoluene Esi+7.088999	119-32-4		C18320		72154	0.96119	0.61618	DOWN	40984	39339	35638	39279	37015	32944	33263	29603	32386	36809	152.059	7.089		C7 H8 N2 O2	16	hilic+	(153.0663, 6865.72)(154.0697, 667.83)	152.059
4-Amino-3- (5-Chlorothien-2-Yl)Butanoic Acid					44216	0.96918	0.81259	DOWN	20192	26146	23258	19830	19393	20766	23375	18576	18564	23294	240.994	0.779		C8 H10 Cl N O2 S	16	C18+	(242.0008, 7428.89)(243.0007, 2349.09)	219.012
4-Amino-3,5-xylenol	3096-70-6				85028	1.0915	0.73202	UP	21757	35431	23208	22538	22627	24205	26810	27199	20976	44115	137.085	4.444		C8 H11 N O	16	hilic+	(138.0915, 4830.62)(139.0942, 453.64)(155.1162, 1056.96)	137.084
4-Amino-6,7-dimethoxy-2-(1-piperazinyl)quinazoline	60547-97-9				2460	1.893	0.38458	UP	192213	55342	57946	81404	121260	34993	25353	85395	20217	50832	289.152	3.57		C14 H19 N5 O2	16	C18+	(290.1599, 29143.28)(291.163, 4158.27)	289.154
4-Amino-6,7-dimethoxy-2-(1-piperazinyl)quinazoline	60547-97-9				2460	1.4915	0.12153	UP	105602	36899	37059	68236	70873	40030	42635	66182	43706	59886	289.152	7.105		C14 H19 N5 O2	16	hilic+	(290.1597, 15658.1)(291.1631, 2165.96)	289.154
4-Amino-6,7-dimethoxy-2-(1-piperazinyl)quinazoline Esi+1.6030002	60547-97-9				2460	1.0657	0.48534	UP	15912	14802	16145	15517	17467	14773	18021	15106	14829	14187	306.18	1.603		C14 H19 N5 O2	16	C18+	(307.1872, 4050.28)(308.1898, 765.46)	289.154
4-Aminobenzenesulfonate	121-57-3		C06335		66374	0.79746	0.081357	DOWN	41216	70462	51647	57084	33929	50379	39789	42758	41284	44921	219.021	0.907		C6 H7 N O3 S	16	hilic-	(218.0133, 3450.82)(219.0124, 455.18)(220.0056, 47.41)	173.015
4-Aminocatechol	13047-04-6		C18351		72171	0.62869	0.002377	DOWN	176015	374798	327144	362356	210170	314748	229901	210388	288983	249735	125.048	0.912		C6 H7 N O2	16	hilic+	(126.0551, 33535.34)(127.058, 1759.04)	125.048
4-Aminomethylindole	3468-18-6				44973	1.0206	0.78218	UP	55848	60727	63052	74009	55447	51874	59299	58857	57282	65045	205.096	2.335		C9 H9 N2	16	hilic-	(409.1883, 557.89)(204.0894, 6287.98)(205.0927, 570.13)	145.077
4-Aminomethylindole	3468-18-6				44973	0.94305	0.48125	DOWN	68278	89946	80736	90203	81670	82963	85782	83505	72000	82836	167.061	1.807		C9 H9 N2	16	hilic+	(168.0684, 12988.3)(169.0655, 1504.07)	145.077
4-Aminophenyl 1-thio-?-D-glucuronide	62205-44-1				4090	0.35282	6.67E-05	DOWN	22452	64860	96716	74532	23338	59303	28968	24545	82363	26771	301.062	4.723		C12 H15 N O6 S	16	C18-	(300.0544, 30263.4)(301.0569, 3654.23)(302.0531, 1360.08)	0.95
4-Aminophenyl 1-thio-?-D-glucuronide	62205-44-1				4090	0.73549	0.0013046	DOWN	13994	21552	20244	19005	14552	17302	13517	14833	18042	13635	301.062	4.155		C12 H15 N O6 S	16	C18+	(324.0526, 1407.99)(302.0702, 4688.62)(303.0739, 586.1)	0.95
4-Aminophenyl 1-thio-?-D-glucuronide	62205-44-1				4090	51438	2.07E-15	UP	53268	1	1	1	48649	1	52162	52393	1	58410	323.043	3.034		C12 H15 N O6 S	16	hilic+	(324.0501, 6819.15)(325.0529, 695.16)(326.0524, 314.11)	0.95
4-Aminostilbene	834-24-2				509	0.62103	0.0020369	DOWN	52074	103117	80835	99518	53850	75264	50577	64527	78451	57546	217.088	1.414		C14 H13 N	16	hilic+	(218.0942, 6549.17)(219.0971, 789.65)	195.105
4-Benzyloxy-2'-hydroxy-3',4',5',6'-tetramethoxychalcone			C15080		70573	4.6064	0.14294	UP	25062	1	1	21239	23255	1	1	23477	1	21654	450.167	3.109		C26 H26 O7	16	hilic+	(473.1593, 393.72)(451.1742, 2233.16)(452.1766, 415.06)	450.168
4-Bromophenylthiourea	2646-30-2		C14644		70227	1.1141	0.16616	UP	142264	156002	155814	150034	134599	114550	152114	154280	121535	147074	289.974	2.63		C7 H7 Br N2 S	16	hilic-	(288.9668, 10836.88)(289.9685, 2003.74)(290.9621, 682.41)	229.951
4-Bromophenylthiourea Esi-2.7719996	2646-30-2		C14644		70227	1.3878	0.16091	UP	53441	74014	58307	76535	76196	51622	121662	71566	50167	79969	275.958	2.772		C7 H7 Br N2 S	16	hilic-	(274.9508, 7376.57)(275.9524, 1344.24)	229.951
4-Carboxy-2-hydroxy-6-methoxy-6-oxohexa-2,4-dienoate			C18345		72165	1.7954	0.41487	UP	57079	1	43724	42914	70416	46975	58428	61395	41613	51646	262.034	0.863		C8 H8 O7	15	C18-	(261.0259, 13567.35)(262.0291, 1123.59)	216.027
4-Carboxy-4'-sulfoazobenzene			C06673		66485	1.0333	0.81239	UP	70734	63048	57609	65997	64498	58742	49478	60260	52853	46333	366.053	3.177		C13 H10 N2 O5 S	16	hilic-	(365.0455, 6323.34)(366.0476, 1441.83)(367.0422, 540.99)	306.031
4-Cyanopyridine	100-48-1		C02234		65734	0.55149	0.016551	DOWN	112791	121731	187826	106248	56112	109593	65055	69261	135277	62959	121.064	1.036		C6 H4 N2	16	C18+	(122.0717, 45437.63)(123.078, 4421.04)	104.037
4-Cyanopyridine	100-48-1		C02234		65734	0.63835	7.41E-04	DOWN	1633638	1980656	1932597	2126637	1218011	1881039	1169152	1309408	2256231	1370694	121.064	7.288		C6 H4 N2	16	hilic+	(122.0717, 372512.25)(123.075, 24435.31)	104.037
4-Dimethylamino-L-phenylalanine			C18619		72414	0.57965	0.0014299	DOWN	101567	169802	141937	197332	93098	187662	76878	113257	162623	112756	225.148	5.562		C11 H16 N2 O2	16	C18+	(226.1554, 53471.98)(227.1586, 6627.43)	208.121
4-Dimethylamino-L-phenylalanine			C18619		72414	1.2668	0.022916	UP	110571	77348	86395	79992	97284	79031	104910	99243	92501	130994	225.148	6.451		C11 H16 N2 O2	16	hilic+	(226.1553, 26254.87)(227.156, 4070.29)(228.1518, 717.52)	208.121
4-Dimethylamino-L-phenylalanine Esi+2.9830005			C18619		72414	1.2532	0.027778	UP	53920	40022	38776	38023	43619	40941	47791	40187	31166	50697	225.148	2.983		C11 H16 N2 O2	16	C18+	(226.155, 12300.95)(227.1575, 1765.36)	208.121
4-Dimethylamino-L-phenylalanine Esi+4.695			C18619		72414	0.87314	0.2436	DOWN	25144	26063	34712	30931	29857	31457	31229	25332	32978	24081	208.12	4.695		C11 H16 N2 O2	16	C18+	(209.1282, 8952.67)(210.1295, 1248.24)	208.121
4-Dimethylamino-L-phenylalanine Esi+5.6050005			C18619		72414	0.31424	0.18844	DOWN	22642	36433	33420	39830	22056	43702	15517	1	33175	1	225.148	5.605		C11 H16 N2 O2	14	hilic+	(226.1553, 6260.02)(227.1582, 582.3)(228.1466, 435.41)	208.121
4-Dimethylamino-L-phenylalanine Esi+9.495			C18619		72414	2.0926	1.98E-04	UP	57314	18503	23656	28757	51859	26759	48526	57935	27837	54025	208.121	9.495		C11 H16 N2 O2	16	hilic+	(209.1289, 4282.07)(210.1329, 787.93)	208.121
4-Fluoro-L-threonine			C15533		70956	0.95955	0.24915	DOWN	23059220	24350254	23709692	24366568	23488312	22912792	23758088	23061208	23076426	23462162	137.048	6.725		C4 H8 F N O3	16	hilic+	(160.0372, 1343.56)(161.0392, 84.75)(297.0836, 263.85)(138.0555, 895130.7)(139.0587, 57740.69)(141.0656, 297.55)(275.1026, 3003.02)(276.106, 289.86)(277.1139, 123.95)	137.049
4-Fluoro-L-threonine Esi+5.447999			C15533		70956	0.60932	0.0042999	DOWN	1188533	2154833	1754005	2552343	1303386	2482429	1146377	1534352	2003660	1667535	137.048	5.448		C4 H8 F N O3	16	hilic+	(297.0851, 5936.6)(298.0876, 902.03)(138.0556, 446515.4)(139.0587, 30483.81)(140.0606, 2196.09)(275.1043, 177.43)	137.049
4-Formylsalicylic acid	51572-88-4		C14100		69795	1.1859	0.12746	UP	220530	224309	244531	237424	280252	217718	310996	244866	211706	213781	166.028	2.508		C8 H6 O4	16	hilic-	(165.0206, 28989.82)(166.024, 2506.28)(211.0291, 304.57)	166.027
4-Guanidino-1-butanol			C17146		71589	0.97919	0.78198	DOWN	186443	175550	174020	204865	172241	160539	224082	158413	182993	160448	131.105	6.543		C5 H13 N3 O	16	hilic+	(132.1126, 42221.14)(133.1153, 2239.32)	131.106
4-Guanidino-1-butanol Esi+5.273			C17146		71589	1.0364	0.71296	UP	142337	139836	147136	153883	125537	122616	165456	139060	109522	142968	131.106	5.273		C5 H13 N3 O	16	hilic+	(132.1134, 30008.53)(133.1158, 1778.27)	131.106
4-Guanidinobutanamide	23256-39-5		C03078		3269	0.72694	0.015765	DOWN	88709	130741	109641	104673	77068	92190	70032	89781	110700	85467	144.102	5.802		C5 H12 N4 O	16	hilic+	(145.1085, 19790.03)(146.1135, 1720.56)	144.101
4-Heptyloxyphenol	13037-86-0		C14236		69898	0.878	0.57635	DOWN	51308	44433	44334	55673	54608	86395	45562	46991	56081	52647	225.173	7.792		C13 H20 O2	16	C18+	(226.1806, 22899.07)(227.1833, 3487.46)	208.146
4-Heptyloxyphenol	13037-86-0		C14236		69898	0.90179	0.88809	DOWN	121870	86103	75005	69060	73732	300097	168995	86166	55761	93445	208.147	1.104		C13 H20 O2	16	hilic+	(209.1541, 4384.03)(210.1561, 612.97)(226.1807, 41321.3)(227.1838, 6084.82)	208.146
4-hydroxy-2-oxo-glutaric acid	1187-99-1		C01127	LMFA01170097	323	1.4391	0.12575	UP	385320	368740	258826	456726	408204	282654	385535	427659	124480	392363	162.017	6.447		C5 H6 O6	16	hilic-	(161.0096, 19690.46)(162.015, 1029.48)(221.0307, 416.83)	162.016
4-hydroxy-2-oxo-glutaric acid Esi-6.580001	1187-99-1		C01127	LMFA01170097	323	2.1704	0.56157	UP	384644	368933	1	1	407066	277904	357293	431604	114866	1	162.017	6.58		C5 H6 O6	10	hilic-	(161.0095, 15242.44)(162.0139, 862.0)(221.0305, 273.57)	162.016
4-Hydroxy-2-quinolone	86-95-3		C16716		71293	0.58475	8.34E-04	DOWN	67097	145395	125693	114218	59330	111169	75460	76161	113986	78101	161.048	4.475		C9 H7 N O2	16	C18+	(162.0552, 16565.13)(163.0589, 1817.13)	161.048
4-Hydroxy-2-quinolone	86-95-3		C16716		71293	0.80872	0.093418	DOWN	326723	505758	472910	483983	344209	347323	403162	379785	431403	408296	161.048	0.921		C9 H7 N O2	16	hilic+	(162.0557, 64591.46)(163.0592, 5960.82)(164.0708, 1895.72)(323.1023, 4177.6)(324.1061, 837.88)(325.1076, 47.63)	161.048
4-Hydroxy-2-quinolone Esi+0.80500007	86-95-3		C16716		71293	0.54544	4.26E-04	DOWN	90503	194635	187870	180513	106559	148691	101818	89602	150791	94739	161.048	0.805		C9 H7 N O2	16	hilic+	(162.0553, 30461.53)(163.0589, 2904.51)(323.1035, 355.41)	161.048
4-Hydroxy-2-quinolone Esi+1.367	86-95-3		C16716		71293	0.77301	0.12766	DOWN	52846	73268	85748	53997	49342	63694	62240	45960	63313	61363	161.048	1.367		C9 H7 N O2	16	hilic+	(162.0551, 7984.45)(163.0547, 1285.02)	161.048
4-Hydroxy-2-quinolone Esi+1.618	86-95-3		C16716		71293	0.94076	0.58143	DOWN	59467	59286	72249	57497	53971	56820	64686	55034	65986	69596	161.048	1.618		C9 H7 N O2	16	hilic+	(162.0554, 9035.9)(163.0589, 875.94)	161.048
4-Hydroxy-2-quinolone Esi+4.701	86-95-3		C16716		71293	0.76363	0.04354	DOWN	47825	48058	62843	61387	49377	62982	51763	43809	73157	42058	161.048	4.701		C9 H7 N O2	16	C18+	(162.0552, 17392.94)(163.0584, 1808.27)	161.048
4-Hydroxy-2-quinolone Esi+4.981	86-95-3		C16716		71293	0.62336	0.42723	DOWN	14790	23613	28515	21570	1	14385	18775	22798	21625	14144	161.048	4.981		C9 H7 N O2	15	hilic+	(162.0554, 3937.86)(163.059, 260.05)	161.048
4-Hydroxy-5-phenyltetrahydro-1,3-oxazin-2-one			C16595		71252	1.1208	0.56213	UP	1003920	883346	1263883	1131623	1173879	1048610	1677233	1017804	1147376	942038	193.075	5.101		C10 H11 N O3	16	C18-	(385.1398, 37577.45)(386.1428, 7520.25)(387.1448, 1381.91)(228.0433, 2459.74)(192.0673, 422048.8)(193.0701, 39218.08)(194.0723, 3971.67)	193.074
4-Hydroxy-5-phenyltetrahydro-1,3-oxazin-2-one			C16595		71252	0.9998	0.92379	DOWN	1936609	1840010	2587079	2334757	2230736	2210306	3127210	2016496	2295813	1871623	193.075	5.099		C10 H11 N O3	16	C18+	(216.0638, 47671.1)(217.0667, 4714.86)(409.1376, 9285.81)(410.1417, 1839.83)(194.0819, 694022.8)(195.0851, 70232.05)(196.0879, 6926.92)(387.1557, 7147.09)(388.161, 1984.56)	193.074
4-Hydroxy-5-phenyltetrahydro-1,3-oxazin-2-one			C16595		71252	0.95314	0.69625	DOWN	627726	612488	873324	817746	750073	768210	1066289	673681	751920	611335	193.075	2.704		C10 H11 N O3	16	hilic+	(216.103, 223.4)(194.0819, 113418.65)(195.0858, 16249.62)	193.074
4-hydroxy Nonenal Alkyne	1011268-23-7				45510	0.90827	0.66299	DOWN	35838	23814	36405	41972	31602	41361	38249	34338	43375	29237	152.084	4.408		C9 H12 O2	16	C18+	(153.0911, 7572.96)(154.0895, 1574.84)	152.084
4-hydroxy Nonenal Mercapturic Acid	146764-24-1				44812	2.15E-05	1.62E-13	DOWN	1	48157	52394	45263	1	40904	1	1	59359	1	379.165	4.72		C14 H25 N O5 S	16	C18-	(378.1584, 15540.09)(379.1615, 2677.67)	319.145
4-hydroxy Nonenal Mercapturic Acid	146764-24-1				44812	9.17E-06	4.49E-15	DOWN	1	120136	103643	137875	1	100303	1	1	116669	1	319.147	2.391		C14 H25 N O5 S	16	hilic-	(318.1391, 6557.74)(319.1417, 1309.65)(364.1456, 814.69)	319.145
4-hydroxy Nonenal Mercapturic Acid 5.2020006	146764-24-1				44812	4.35E-05	5.03E-13	DOWN	1	31979	27533	20476	1	20426	1	1	21789	1	379.166	5.202		C14 H25 N O5 S	16	C18-	(378.158, 7219.78)(379.163, 1484.71)	319.145
4-hydroxy Nonenal Mercapturic Acid 5.382001	146764-24-1				44812	3.81E-05	0.01315	DOWN	1	45164	38279	34420	1	23458	1	1	1	1	379.166	5.382		C14 H25 N O5 S	16	C18-	(378.1589, 4108.55)(379.1658, 869.0)	319.145
4-Hydroxybenzenesulfonic acid	98-67-9		C12849		34512	0.91849	0.37526	DOWN	876981	1123021	1351307	1151799	994785	1136636	1078994	904052	1105208	1226831	173.999	4.192		C6 H6 O4 S	16	C18-	(172.9922, 312146.28)(173.9946, 19990.83)(218.9966, 3121.99)	173.999
4-Hydroxybenzenesulfonic acid	98-67-9		C12849		34512	0.8563	0.16653	DOWN	919029	1360449	1517599	1327039	1060511	1355794	1112800	949239	1166443	1386494	173.999	0.746		C6 H6 O4 S	16	hilic-	(346.9873, 724.71)(407.0033, 1967.31)(408.0068, 1055.11)(392.9923, 611.65)(172.9916, 5792.13)(173.994, 362.8)(233.0128, 34234.72)(218.9976, 33990.02)	173.999
4-Hydroxybenzenesulfonic acid Esi-0.77799994	98-67-9		C12849		34512	1.0352	0.44743	UP	127368	146504	124271	122787	119679	124882	129733	115917	117814	127868	174.001	0.778		C6 H6 O4 S	16	C18-	(172.9941, 33243.73)(173.9956, 5264.06)	173.999
4-Hydroxybenzenesulfonic acid Esi-2.6510005	98-67-9		C12849		34512	1.387	0.04142	UP	48915	54393	32669	40155	51284	40859	58690	52447	47107	70154	220.004	2.651		C6 H6 O4 S	16	C18-	(218.9967, 11820.04)(219.9972, 1609.79)(220.9921, 822.67)	173.999
4-Hydroxybenzenesulfonic acid Esi-2.9760005	98-67-9		C12849		34512	0.65471	0.074149	DOWN	55669	159030	104364	79706	65977	90835	66391	48313	65156	69734	220.004	2.976		C6 H6 O4 S	16	C18-	(218.9968, 18454.85)(219.9992, 1667.85)(220.9915, 1095.91)	173.999
4-Hydroxybenzenesulfonic acid Esi-3.0649998	98-67-9		C12849		34512	0.62418	0.17149	DOWN	35898	114135	44624	42209	26045	45245	30893	42805	38544	30248	220.004	3.065		C6 H6 O4 S	16	C18-	(218.9968, 16022.63)(219.9986, 1621.77)	173.999
4-Hydroxybenzenesulfonic acid Esi-3.2050004	98-67-9		C12849		34512	0.38994	9.80E-05	DOWN	65253	235052	268080	243589	78080	199238	94433	78772	161655	89485	220.004	3.205		C6 H6 O4 S	16	C18-	(218.9969, 51949.29)(219.9998, 3925.06)	173.999
4-Hydroxybenzenesulfonic acid Esi-3.5540006	98-67-9		C12849		34512	1.9897	0.0061614	UP	67901	40129	28835	30687	55568	31580	38679	73129	34577	74934	220.004	3.554		C6 H6 O4 S	16	C18-	(218.9966, 13546.7)(220.0006, 947.12)	173.999
4-Hydroxyglenoblone				LMPK12120598	52400	0.81197	0.2617	DOWN	12476	8767	13376	11366	10594	16422	9695	8941	13427	9700	422.21	4.42		C26 H30 O5	16	C18+	(423.2166, 3534.44)(424.2171, 1105.35)	422.209
4-hydroxyhexenal				LMFA06000016	75299	0.78659	0.19115	DOWN	509766	486273	663736	631023	509030	629699	580808	474550	841476	359068	114.069	1.293		C6 H10 O2	16	hilic-	(227.1296, 2575.17)(287.1505, 622.66)(113.0605, 6159.47)(159.0671, 57902.44)(160.0704, 3669.9)	114.068
4-hydroxyhexenal Esi-1.3980001				LMFA06000016	75299	0.71746	0.01217	DOWN	41205	70963	69526	71769	57644	72870	50704	55454	82766	44901	114.068	1.398		C6 H10 O2	16	hilic-	(227.1295, 2939.05)(287.1501, 1355.93)(273.1343, 436.14)(113.0604, 8037.56)(114.0641, 477.88)	114.068
4-hydroxyphenyl-2-butanone	5471-51-2				84970	31788	1.07E-13	UP	34439	1	1	1	29755	1	36289	31513	1	26502	164.084	3.945		C10 H12 O2	8	C18+	(165.0915, 6965.02)(166.0959, 1768.18)	164.084
4-Hydroxyphenyl-4-hydroxybenzoate			C18216		72076	1.573	0.13172	UP	645614	266760	279627	386670	370393	296579	253588	662443	349404	418671	230.057	2.212		C13 H10 O4	16	hilic-	(229.0497, 88853.61)(230.0529, 6904.54)	230.058
4-Methoxy salicylate			C18346		72166	1.1095	0.57911	UP	43334	46755	46937	57172	50363	64986	73490	61681	63970	64924	168.042	1.125		C8 H8 O4	16	hilic-	(167.0354, 9754.34)(168.0352, 1232.76)(213.0411, 1215.38)	168.042
4-Methoxy salicylate			C18346		72166	1.0625	0.23635	UP	85806	72349	76136	76880	73938	76174	69063	79655	64229	79542	185.069	1.017		C8 H8 O4	16	C18+	(186.0764, 14066.48)(187.0766, 1738.16)	168.042
4-Methoxy salicylate			C18346		72166	1.1919	0.051239	UP	954560	702972	670507	804898	832368	628827	698479	904741	621121	806251	185.069	3.108		C8 H8 O4	16	hilic+	(186.0767, 45318.16)(187.0799, 4073.47)	168.042
4-Methoxy salicylate Esi-1.9150004			C18346		72166	1.0647	0.43997	UP	78106	67823	71826	84507	82431	78644	79776	67934	66266	63295	168.042	1.915		C8 H8 O4	16	hilic-	(381.0778, 236.96)(167.0363, 5509.05)(168.0396, 651.78)(213.0185, 1541.44)	168.042
4-Methoxy salicylate Esi+1.161			C18346		72166	0.69806	0.0020153	DOWN	65449	93742	78728	102532	57466	79042	64870	54616	83417	71314	185.069	1.161		C8 H8 O4	16	hilic+	(186.0765, 9491.52)(187.0809, 875.48)(371.1439, 268.51)	168.042
4-Methoxy salicylate Esi+1.5680002			C18346		72166	0.90451	0.3868	DOWN	30108	38009	35795	40256	34554	28700	32593	35849	35710	27697	185.07	1.568		C8 H8 O4	16	C18+	(186.0765, 7701.56)(187.079, 827.66)	168.042
4-Methoxy salicylate Esi+1.9230002			C18346		72166	0.7989	0.023699	DOWN	593502	641404	686094	770687	634799	772427	519469	639791	656555	502784	185.069	1.923		C8 H8 O4	16	hilic+	(186.0769, 92622.36)(187.0797, 7777.61)	168.042
4-Methyl-3-oxoadipate-enol-lactone			C18311		72147	1.4472	0.061737	UP	261254	234039	224136	266850	263946	163273	288513	445809	259594	300521	156.044	2.013		C7 H8 O4	16	hilic-	(357.118, 1949.8)(155.0358, 13630.22)(156.0393, 973.89)	156.042
4-Methyl-3-oxoadipate-enol-lactone Esi-1.9669995			C18311		72147	1.3545	0.21796	UP	134659	104547	43905	104627	96424	76219	101896	152385	134783	109757	156.043	1.967		C7 H8 O4	16	hilic-	(371.1072, 1638.85)(155.0359, 17226.37)(156.0393, 1171.99)	156.042
4-Methyl-5-nitrocatechol	68906-21-8		C18315		72150	0.83696	0.013325	DOWN	70165	88346	96492	101151	76356	96054	85755	73182	90693	68087	169.038	3.535		C7 H7 N O4	16	C18-	(168.0303, 22852.73)(169.0338, 1857.0)	169.037
4-Methyl-5-nitrocatechol	68906-21-8		C18315		72150	0.8396	0.0029559	DOWN	394728	493818	524066	512036	415382	461708	420589	363747	474020	360498	169.038	2.912		C7 H7 N O4	16	hilic-	(168.031, 65162.77)(169.0348, 5621.3)(170.0363, 587.63)	169.037
4-Methyl-5-nitrocatechol	68906-21-8		C18315		72150	0.73379	0.0045124	DOWN	156227	215957	233333	248709	182265	236012	194245	161923	239776	162232	169.038	3.534		C7 H7 N O4	16	C18+	(192.0268, 3901.03)(170.0449, 56001.25)(171.0486, 4129.11)	169.037
4-Methyl-5-thiazoleethanol	137-00-8		C04294		1873	0.4558	0.0067404	DOWN	60328	75772	75954	65086	20047	75099	29887	32358	81745	29103	143.042	1.036		C6 H9 N O S	16	C18+	(144.0493, 15729.9)(145.0508, 3335.57)	143.041
4-Methyl-5-thiazoleethanol	137-00-8		C04294		1873	0.63875	6.22E-04	DOWN	607742	724259	717605	794457	444080	690148	434907	482367	808121	490225	143.041	7.288		C6 H9 N O S	16	hilic+	(144.0483, 132279.3)(145.0509, 8902.99)	143.041
4-Methylhistamine	36507-31-0		C17929		71951	1.0507	0.059473	UP	174877	180684	178932	176701	176648	179474	171183	181326	170341	173529	171.099	3.351		C6 H11 N3	16	C18-	(170.092, 36734.64)(171.095, 1144.11)	125.095
4-Methylhistamine	36507-31-0		C17929		71951	1.0459	0.18011	UP	101013	98329	92844	99608	96700	94776	93372	93878	90644	85692	171.1	5.624		C6 H11 N3	16	hilic-	(170.0929, 15036.37)(171.096, 347.41)	125.095
4-Methylhistamine	36507-31-0		C17929		71951	0.97746	0.48694	DOWN	280265	294855	291267	282717	279901	291841	285814	291021	286270	273514	125.094	3.353		C6 H11 N3	16	C18+	(126.101, 58612.51)(127.1041, 1246.05)	125.095
4-Methylhistamine	36507-31-0		C17929		71951	1.0018	0.9776	UP	154660	142810	147764	152229	156705	156298	154767	157896	151379	148923	125.094	5.629		C6 H11 N3	16	hilic+	(126.101, 25430.51)(127.1048, 443.23)	125.095
4-Methylhistamine Esi+0.80500007	36507-31-0		C17929		71951	0.74818	0.86883	DOWN	4764076	5333825	88250	4740074	3349230	6054797	63753	4241873	3691509	2607137	125.096	0.805		C6 H11 N3	16	C18+	(126.1031, 1698335.4)(127.1062, 106382.13)	125.095
4-Methylimidazole	822-36-6		C19262		72982	1.2119	0.48606	UP	26908	39905	28708	31868	30563	1	25580	26454	24772	46882	82.0532	4.689		C4 H6 N2	15	hilic+	(83.0604, 8396.42)(84.064, 345.02)	82.0531
4-Methylnonan-1-ol				LMFA05000137	46089	1.0162	0.87692	UP	36816	30520	35232	30755	34349	40783	36433	30731	28379	29393	180.148	0.962		C10 H22 O	16	C18+	(181.1552, 13761.97)(182.1581, 815.94)	158.167
4-Methylnonan-1-ol				LMFA05000137	46089	0.93299	0.53653	DOWN	278539	255085	307552	285937	283036	359796	313737	255375	261906	279448	180.148	6.309		C10 H22 O	16	hilic+	(181.1552, 64564.58)(182.1581, 4621.11)(183.1598, 374.97)	158.167
4-Methylumbelliferyl acetate	2747-05-09		C03837		66058	0.94207	0.43333	DOWN	252700	295421	295165	320363	285879	282465	258822	256326	230857	210992	218.057	2.965		C12 H10 O4	16	hilic-	(217.0501, 22962.94)(218.0538, 1513.99)	218.058
4-Nitrophenol-alpha-D-galactopyranoside			C04452		66185	0.6048	0.0020188	DOWN	10202	21368	24233	20923	10411	22848	11777	13808	18060	14857	361.1	5.947		C12 H15 N O8	16	C18-	(360.0931, 6391.91)(361.0961, 1068.05)	301.08
4-Nitrophenol-alpha-D-galactopyranoside			C04452		66185	0.70354	0.44849	DOWN	1	14200	16101	13653	9640	15796	13327	15616	17718	17243	301.081	6.459		C12 H15 N O8	16	hilic+	(302.0868, 3192.13)(303.0909, 422.85)	301.08
4-Nitroquinoline-1-oxide	56-57-5		C03474		24073	1.0185	0.77521	UP	24571	24513	24520	24894	26916	25323	23669	25443	20180	24336	190.039	2.051		C9 H6 N2 O3	16	hilic+	(191.0455, 3285.22)(192.0485, 323.12)	4.704
4-O-beta-D-Glucosyl-sinapate			C02919		65860	1.1853	0.014911	UP	20580	19216	18808	17897	18619	14797	18768	17923	16143	21094	446.142	1.827		C17 H22 O10	16	hilic-	(445.1351, 2785.35)(446.1391, 479.96)	386.121
4-Oxo-1-(3-pyridyl)-1-butanone	76014-80-7		C19567		73236	0.81588	0.050169	DOWN	22623	24938	29573	26702	20765	24336	24027	18180	27733	17291	163.063	4.705		C9 H9 N O2	16	C18-	(162.056, 8328.79)(163.0593, 829.1)	163.063
4-Oxo-1-(3-pyridyl)-1-butanone	76014-80-7		C19567		73236	1.6691	0.024111	UP	167027	98493	138435	117929	144599	92934	269831	141801	126663	180568	163.065	1.994		C9 H9 N O2	16	hilic-	(385.1463, 282.6)(162.0578, 40239.55)(163.0609, 4202.99)(222.0805, 1449.28)	163.063
4-Oxo-1-(3-pyridyl)-1-butanone	76014-80-7		C19567		73236	0.68281	0.040949	DOWN	149985	232101	205597	195104	155575	169458	165155	100764	186620	100623	163.064	4.708		C9 H9 N O2	16	C18+	(164.0712, 68794.66)(165.0744, 6971.97)(327.1361, 3572.63)(328.1276, 1862.72)	163.063
4-Oxo-1-(3-pyridyl)-1-butanone	76014-80-7		C19567		73236	0.77229	0.10829	DOWN	236969	317187	282927	273528	233426	218459	262441	173103	265213	172021	163.064	0.763		C9 H9 N O2	16	hilic+	(164.071, 31865.1)(165.0739, 2709.84)(327.1346, 1049.0)(328.1377, 155.09)	163.063
4-Oxo-1-(3-pyridyl)-1-butanone Esi+1.2	76014-80-7		C19567		73236	1.2066	0.028519	UP	16061	13632	15756	15245	17303	11927	16533	17421	13049	16356	163.064	1.2		C9 H9 N O2	16	C18+	(164.0712, 6582.24)(165.0738, 711.46)	163.063
4-Oxo-1-(3-pyridyl)-1-butanone Esi+2.038	76014-80-7		C19567		73236	1.0099	0.90632	UP	48424	40145	46491	68276	56186	48839	52816	49192	45953	43952	163.064	2.038		C9 H9 N O2	16	C18+	(164.0712, 7467.16)(165.075, 724.5)	163.063
4-Oxoglutaramate			C05572		63497	1.1336	0.046839	UP	94746	95447	80342	87163	83221	87225	87584	90164	74570	97421	145.038	1.07		C5 H7 N O4	16	C18-	(144.0306, 9189.55)(145.0334, 372.73)(190.0357, 2041.34)	145.037
4-Oxoglutaramate			C05572		63497	0.67772	0.36698	DOWN	110803	175427	123190	115105	109117	140288	93637	59576	50821	34302	145.038	1.013		C5 H7 N O4	16	C18+	(146.0452, 50542.48)(147.0483, 3120.38)	145.037
4-Oxoglutaramate			C05572		63497	0.60028	0.049379	DOWN	109835	275760	193770	340184	118608	170440	136504	159102	154563	169769	145.038	5.016		C5 H7 N O4	16	hilic+	(146.0453, 47700.21)(147.0484, 2508.35)	145.037
4-p-Coumaroylquinic acid	93451-44-6		C10441		68327	0.95036	0.81477	DOWN	106002	72284	151332	86998	140252	50619	67433	131270	345292	200320	338.102	0.984		C16 H18 O8	16	C18-	(337.0947, 28272.86)(338.0997, 3538.28)(397.1151, 3561.76)(398.1263, 1173.72)(383.101, 12637.5)	338.1
4-p-Coumaroylquinic acid	93451-44-6		C10441		68327	1.308	0.24523	UP	45900	1	1	29090	36709	39356	28737	28849	62446	27352	338.102	2.699		C16 H18 O8	16	hilic-	(337.0957, 2699.02)(338.0988, 251.53)(397.1171, 2001.5)	338.1
4-p-Coumaroylquinic acid Esi-0.9169999	93451-44-6		C10441		68327	1.0391	0.96703	UP	269741	204152	193276	212981	278026	215529	271830	259971	345292	79329	338.102	0.917		C16 H18 O8	16	C18-	(337.0945, 21857.62)(338.0998, 2113.35)(397.1143, 3850.73)(398.126, 590.1)(383.1006, 68030.42)	338.1
4-p-Coumaroylquinic acid Esi-1.0340002	93451-44-6		C10441		68327	0.74269	0.92585	DOWN	104707	63785	150834	58561	140252	46561	42348	131270	345292	57360	338.102	1.034		C16 H18 O8	16	C18-	(337.0945, 21857.62)(338.0998, 2113.35)(397.1143, 2290.16)(383.101, 12637.5)	338.1
4-Pentenoic acid, 3-oxo-				LMFA01060166	74798	1.0599	0.33738	UP	330171	291251	270754	338967	290647	319091	305715	289452	292742	299790	114.033	2.495		C5 H6 O3	16	hilic-	(113.0253, 49305.17)(114.0287, 3070.69)	114.032
4-Pentenoic acid, 3-oxo- Esi-1.4239999				LMFA01060166	74798	0.94514	0.9544	DOWN	36752	14074	60706	33803	57340	51524	57464	12631	62626	38187	114.031	1.424		C5 H6 O3	16	hilic-	(227.0558, 586.47)(113.0239, 5464.58)(114.029, 817.53)	114.032
4-Pentenoic acid, 3-oxo- Esi-2.4150004				LMFA01060166	74798	1.1348	0.30665	UP	413417	308883	294614	306277	348697	261514	256733	325231	365915	310756	114.032	2.415		C5 H6 O3	16	hilic-	(113.0254, 42162.88)(114.0293, 2930.93)	114.032
4-Piperidinemethanol, a,a-diphenyl-	115-46-8				2771	0.88799	0.68084	DOWN	45043	55004	59435	35420	33155	32441	39238	44243	32853	29261	289.145	3.623		C18 H21 N O	16	C18+	(290.1527, 14330.94)(291.1553, 2660.11)	267.162
4-Piperidinemethanol, a,a-diphenyl- Esi+3.836999	115-46-8				2771	1.0686	0.8184	UP	15671	10377	15139	10972	8077	9989	9513	15659	9620	11199	289.147	3.837		C18 H21 N O	16	C18+	(290.1527, 4311.66)(291.1489, 1188.64)	267.162
4-Prenylresveratrol			C10285	LMPK13090014	53242	0.90224	0.16517	DOWN	7352830	7389863	9151420	7936346	6346462	7103953	6858688	6977207	7062350	7254473	296.138	3.548		C19 H20 O3	16	C18+	(319.1291, 11502.61)(320.1327, 2293.99)(297.1453, 1351713.5)(298.1486, 189642.86)(299.1504, 23459.79)(300.1526, 2805.38)(593.2821, 702.38)	296.141
4-Prenylresveratrol			C10285	LMPK13090014	53242	0.31514	0.34571	DOWN	30557	50177	34271	30151	12143	14592	1	1	1	1	318.122	6.74		C19 H20 O3	16	hilic+	(319.1289, 14283.73)(320.1317, 2246.11)(321.1351, 257.68)	296.141
4-Prenylresveratrol Esi+3.68			C10285	LMPK13090014	53242	1.1045	0.10718	UP	3750446	3654042	3526794	3216605	3335302	3086128	3460435	3900183	2995371	3724657	296.138	3.68		C19 H20 O3	16	C18+	(319.1318, 4370.86)(320.1308, 1073.36)(297.1455, 415717.75)(298.1487, 61755.07)(299.1504, 8114.43)(593.2828, 19257.73)(594.2856, 5707.39)(595.2897, 1219.74)	296.141
4-Prenylresveratrol Esi+4.874			C10285	LMPK13090014	53242	0.89682	0.0068068	DOWN	1026854	1120495	1084701	1111588	965799	1062424	903234	1041746	1121585	989030	296.139	4.874		C19 H20 O3	16	C18+	(319.1276, 221042.06)(320.1303, 30058.21)(297.1455, 17281.36)(298.1485, 3022.91)	296.141
4-Prenylresveratrol Esi+5.2750006			C10285	LMPK13090014	53242	0.88677	0.11171	DOWN	761376	788096	728558	783020	630063	722138	588306	756848	844945	694413	296.138	5.275		C19 H20 O3	16	C18+	(319.1273, 105736.7)(320.1301, 15188.43)(321.1332, 2195.94)(615.2626, 2441.97)(616.2673, 849.45)(297.1454, 124570.15)(298.1484, 17334.98)(299.1504, 3287.8)	296.141
4-Pyridoxic acid	82-82-6	HMDB00017	C00847		239	0.87173	0.14176	DOWN	400154	559932	526259	562639	360997	461932	455616	402826	409833	448228	183.053	2.368		C8 H9 N O4	16	C18-	(182.046, 60981.52)(183.0491, 5048.8)	1.017
4-Pyridoxic acid	82-82-6	HMDB00017	C00847		239	0.7177	0.0068526	DOWN	21823	35311	27989	33085	21455	27980	20315	22717	23818	22899	183.054	6.236		C8 H9 N O4	16	hilic+	(184.0605, 6418.35)(185.0634, 579.58)	1.017
4-Pyridoxic acid Esi-2.9459996	82-82-6	HMDB00017	C00847		239	0.97328	0.86069	DOWN	350899	446053	395947	461687	337338	349560	408991	325942	318838	384068	183.053	2.946		C8 H9 N O4	16	C18-	(182.0462, 72547.86)(183.0494, 5857.62)	1.017
4-Pyridylamide oxime	1594-57-6				45427	1.2568	0.076076	UP	83572	69214	65279	68417	71656	49320	72882	77457	43540	76210	137.06	5.944		C6 H7 N3 O	16	hilic+	(297.1064, 546.58)(138.0666, 1202.53)(155.0922, 6010.02)(156.0982, 292.71)(275.1225, 3073.93)	137.059
4-Sulfobenzaldehyde			C06679		66490	0.5136	9.97E-04	DOWN	390722	948500	684887	704137	282263	566151	318493	379596	653260	347219	246.02	4.488		C7 H6 O4 S	16	C18-	(491.0317, 2241.79)(245.013, 230164.44)(246.0157, 21965.25)(247.0111, 9284.14)	185.999
4-Sulfobenzaldehyde			C06679		66490	0.52956	4.89E-05	DOWN	149322	377644	388848	375332	192443	333701	199161	179232	307420	168512	232.004	0.923		C7 H6 O4 S	14	hilic-	(463.0023, 985.87)(230.9979, 55162.87)(231.9988, 6262.09)	185.999
4-Sulfobenzaldehyde Esi-2.3709998			C06679		66490	1.8037	1.11E-04	UP	157222	85521	75291	82958	117681	72302	111745	142475	76134	138404	246.021	2.371		C7 H6 O4 S	16	hilic-	(245.0141, 8843.83)(246.0129, 2090.26)(247.0145, 874.88)	185.999
4-Sulfobenzaldehyde Esi-3.771			C06679		66490	0.98482	0.95866	DOWN	33311	47339	37744	34165	30172	32216	33238	32620	29347	37928	246.02	3.771		C7 H6 O4 S	16	C18-	(245.0122, 12078.59)(246.0153, 1473.29)	185.999
4-Sulfobenzaldehyde Esi-3.7960005			C06679		66490	0.64843	1.47E-04	DOWN	46242	89144	87426	93736	51499	87159	59447	54662	74036	51647	232.004	3.796		C7 H6 O4 S	16	C18-	(230.9967, 27645.59)(232.0, 2531.24)	185.999
4-Sulfobenzaldehyde Esi-4.2820005			C06679		66490	0.61034	9.68E-05	DOWN	50506	93999	90318	94012	52062	98480	54350	51946	69317	47234	246.019	4.282		C7 H6 O4 S	16	C18-	(245.0123, 31317.02)(246.015, 3483.9)	185.999
4-Sulfobenzaldehyde Esi-4.285			C06679		66490	0.57538	0.0029292	DOWN	22337	56892	51179	50308	21979	40778	29717	22689	35055	29955	232.004	4.285		C7 H6 O4 S	16	C18-	(230.9968, 9086.44)(231.9994, 831.92)	185.999
4-Sulfobenzaldehyde Esi-4.643			C06679		66490	0.63947	0.012181	DOWN	37321	88433	93598	82938	42396	77821	60412	46558	57393	53826	246.019	4.643		C7 H6 O4 S	16	C18-	(245.0123, 21192.09)(246.0153, 2448.51)	185.999
4-Sulfobenzaldehyde Esi-4.683999			C06679		66490	1.0042	0.90208	UP	46160	49297	48025	50796	44775	47289	45424	44511	45473	47169	246.02	4.684		C7 H6 O4 S	16	C18-	(245.0123, 14266.21)(246.0141, 1840.55)	185.999
4-Sulfobenzoate	636-78-2		C02236		65735	0.76654	0.015124	DOWN	211410	289273	304878	344959	181247	301051	227972	213956	233568	228602	247.999	3.671		C7 H6 O5 S	16	C18-	(246.9919, 45822.86)(247.9948, 3829.45)	201.994
4-Sulfobenzoate	636-78-2		C02236		65735	0.31871	6.18E-07	DOWN	117891	474535	449758	469956	119132	356801	142763	120818	355164	129561	248	1.156		C7 H6 O5 S	16	hilic-	(494.987, 2107.1)(495.996, 292.94)(246.9926, 60691.33)(247.9957, 5247.64)	201.994
4-Sulfobenzoate Esi-0.83600014	636-78-2		C02236		65735	0.87267	0.28963	DOWN	139027	170970	178920	184611	116210	185923	123204	176297	127131	141223	248.001	0.836		C7 H6 O5 S	13	hilic-	(246.9935, 24261.11)(247.9979, 2359.92)	201.994
4-Sulfobenzoate Esi-0.84099984	636-78-2		C02236		65735	0.83471	0.0015463	DOWN	524846	733702	702481	735009	526469	665877	576085	535211	628009	562532	201.995	0.841		C7 H6 O5 S	16	hilic-	(200.9876, 6729.97)(201.9907, 417.01)(261.0086, 32445.42)(262.0104, 3753.62)(246.9931, 17740.61)(247.9977, 1736.95)	201.994
4-Sulfobenzoate Esi-0.842	636-78-2		C02236		65735	0.64271	0.003786	DOWN	158595	383222	346023	352438	185706	302679	238918	202638	279357	217451	262.015	0.842		C7 H6 O5 S	16	hilic-	(523.0229, 954.29)(524.0184, 159.79)(261.0086, 53260.32)(262.0107, 5701.61)	201.994
4-Sulfobenzoate Esi-0.901	636-78-2		C02236		65735	0.95274	0.45097	DOWN	54316	51322	54756	55768	42199	51788	50564	47901	49026	41334	248	0.901		C7 H6 O5 S	15	hilic-	(246.9929, 12391.18)(247.9969, 1331.14)	201.994
4-Sulfobenzoate Esi-0.9650001	636-78-2		C02236		65735	0.6244	8.55E-04	DOWN	45722	104254	88420	88897	50641	82454	52266	48148	66049	55532	262.016	0.965		C7 H6 O5 S	16	hilic-	(261.0087, 11858.61)(262.0123, 1211.11)	201.994
4-Sulfobenzoate Esi-3.715	636-78-2		C02236		65735	0.65852	0.011291	DOWN	38841	95128	88468	84137	43456	69203	56878	51515	64016	57471	262.014	3.715		C7 H6 O5 S	16	C18-	(261.0075, 26433.27)(262.0112, 2567.8)(263.0068, 1138.34)	201.994
4-Sulfobenzoate Esi-4.063	636-78-2		C02236		65735	0.65293	0.41729	DOWN	126546	179340	154901	285198	78071	63945	76759	96975	92713	97641	201.994	4.063		C7 H6 O5 S	16	C18-	(200.9866, 76587.91)(201.9892, 5302.37)(202.9837, 3427.36)	201.994
4-Sulfobenzoate Esi-4.118	636-78-2		C02236		65735	0.96266	0.90455	DOWN	29744	44052	38430	30169	35747	30279	29941	22827	22365	31079	262.014	4.118		C7 H6 O5 S	16	C18-	(261.0074, 13341.8)(262.0104, 1197.23)	201.994
4-Sulfobenzoate Esi-4.2389994	636-78-2		C02236		65735	0.96867	0.79581	DOWN	24016	30031	32274	29654	29749	27735	28145	19179	22361	28475	262.014	4.239		C7 H6 O5 S	16	C18-	(261.0069, 7993.67)(262.0102, 618.37)	201.994
4-Sulfobenzyl alcohol			C06678		66489	0.68172	0.012979	DOWN	124566	223679	244756	272414	160465	186287	175571	125116	231129	160545	188.014	5.201		C7 H8 O4 S	16	C18-	(187.0073, 89836.82)(188.0103, 6475.52)	188.014
4-Sulfobenzyl alcohol			C06678		66489	1.0612	0.57361	UP	540155	556952	553645	528567	569372	512541	573251	537725	456131	391916	188.014	0.818		C7 H8 O4 S	16	hilic-	(375.0213, 1412.58)(376.0232, 174.68)(187.0081, 149705.39)(188.0107, 11271.6)(247.0271, 13486.2)(247.9979, 2091.31)(233.0126, 26311.13)(234.0089, 28068.41)	188.014
4-Sulfobenzyl alcohol Esi-4.2669992			C06678		66489	0.97606	0.94055	DOWN	93776	126631	115757	83960	97914	86937	87611	62743	68698	99764	248.035	4.267		C7 H8 O4 S	16	C18-	(247.0277, 40227.36)(248.031, 3834.75)(249.0263, 1963.37)	188.014
4-Sulfobenzyl alcohol Esi-4.63			C06678		66489	0.70717	0.013274	DOWN	22928	43338	40924	33561	21719	33837	24459	21363	27142	28299	248.035	4.63		C7 H8 O4 S	16	C18-	(247.0277, 11889.71)(248.0311, 1222.87)	188.014
4-Sulfobenzyl alcohol Esi-5.014			C06678		66489	1.1977	0.34433	UP	22246	35942	31964	22849	31072	20625	29220	31406	15143	27827	188.014	5.014		C7 H8 O4 S	16	C18-	(187.0069, 9798.35)(188.0106, 823.32)	188.014
4-Sulfocatechol	7134-09-0		C06674		66486	1.0236	0.74045	UP	3320154	4178092	3584280	3772448	3582361	3570581	3640332	3319376	3399554	3977864	189.994	3.889		C6 H6 O5 S	16	C18-	(378.9794, 458.93)(188.9867, 590474.0)(189.9895, 37256.12)(190.9837, 21733.13)	189.994
4-Sulfocatechol	7134-09-0		C06674		66486	1.0089	0.97044	UP	3278211	5238228	4225598	5057282	4729669	4568960	4960939	3393566	3652686	5202720	189.995	0.71		C6 H6 O5 S	16	hilic-	(378.9802, 1235.28)(379.9824, 129.72)(188.9873, 671673.1)(189.9903, 41304.09)(234.992, 815.69)	189.994
4-Sulfocatechol	7134-09-0		C06674		66486	2.22E-05	3.82E-13	DOWN	1	47014	49816	39070	1	37740	1	1	51669	1	207.021	1.203		C6 H6 O5 S	15	C18+	(208.0279, 15719.75)(209.0307, 1060.16)	189.994
4-Sulfocatechol Esi-3.1479998	7134-09-0		C06674		66486	0.37302	0.013951	DOWN	177133	401775	382506	392229	71369	238201	63390	157003	465361	192698	189.994	3.148		C6 H6 O5 S	16	C18-	(188.9865, 81788.91)(189.9894, 4989.63)	189.994
4-Sulfocatechol Esi-3.9249995	7134-09-0		C06674		66486	1.2385	0.67244	UP	422672	800217	265285	82824	571702	537477	719845	133332	414437	602429	189.993	3.925		C6 H6 O5 S	13	C18-	(188.9866, 152864.9)(189.9894, 9442.63)(249.007, 3698.0)	189.994
4-Vinylcyclohexene	100-40-3		C19310		73021	1.0001	0.97266	UP	53129	51752	53708	50069	44773	42487	47763	51703	52324	52838	108.094	4.699		C8 H12	16	C18+	(109.1012, 10388.78)(110.1042, 872.42)	108.094
4-Vinylcyclohexene	100-40-3		C19310		73021	0.95694	0.77017	DOWN	70108	72394	70055	54662	58870	53708	55271	57903	56166	61480	108.094	1.884		C8 H12	16	hilic+	(131.0844, 493.5)(109.101, 5704.16)(110.1047, 284.42)	108.094
4,4'-Biphenyldithiol	6954-27-4		C14569		70164	1.0838	0.8764	UP	137580	113823	53480	50404	106959	123244	140564	44819	136312	62987	218.024	1.394		C12 H10 S2	16	C18-	(217.0161, 13952.21)(218.0167, 1913.06)	218.022
4,4'-Biphenyldithiol	6954-27-4		C14569		70164	0.63209	6.18E-06	DOWN	258743	405720	463511	430014	246890	374793	246781	251413	416197	243614	218.025	0.792		C12 H10 S2	16	hilic-	(217.0181, 48192.98)(218.0203, 4254.48)(277.0366, 2433.06)	218.022
4,4'-Biphenyldithiol Esi-3.8390005	6954-27-4		C14569		70164	0.52875	0.40392	DOWN	39096	310982	58333	53075	35193	296785	35356	39050	54993	228935	218.025	3.839		C12 H10 S2	16	C18-	(217.0177, 81470.2)(218.0204, 6789.16)(219.0152, 3094.6)(263.0229, 1057.81)	218.022
4,4'-Dichlorobenzophenone	90-98-2		C06643		66470	0.94448	0.63255	DOWN	85736	106001	98764	98680	82783	77061	104859	68979	87641	75245	296	1.367		C13 H8 Cl2 O	16	C18-	(294.9932, 10029.25)(295.9951, 1263.57)(296.9924, 516.35)	249.995
4,4'-Dichlorobenzophenone Esi-1.36	90-98-2		C06643		66470	1.2399	0.36892	UP	67909	26410	80973	85076	74083	35872	78021	65070	76326	74184	296	1.36		C13 H8 Cl2 O	16	C18-	(294.9932, 11241.04)(295.9955, 1402.99)	249.995
4,4'-dihydroxy-3,5-dimethoxydihydrostilbene			C10256	LMPK13090036	53263	0.57401	7.28E-04	DOWN	11513	23470	26273	22947	14003	24967	15961	12955	24354	15240	296.102	4.454		C16 H18 O4	16	C18+	(297.1087, 7090.29)(298.1142, 1136.36)	274.12
4,4'-dinitrostilbene			C15296	LMPK13090028	53255	0.88467	0.19405	DOWN	53358	62108	62398	54421	40665	50520	40771	51091	46399	43998	270.064	2.772		C14 H10 N2 O4	16	hilic-	(269.0559, 6327.99)(270.0591, 546.96)	270.064
4,4'-dinitrostilbene			C15296	LMPK13090028	53255	6.5711	0.015046	UP	31227	1	1	1	34987	1	27424	34840	24086	39473	270.065	5.895		C14 H10 N2 O4	11	hilic+	(271.0701, 5666.77)(272.0778, 1834.14)	270.064
4,4'-Stilbenedicarboxamidine	6935-63-3		C15389		70859	8.1751	0.10534	UP	100374	1	15065	18849	58311	1	61735	91603	20130	104784	310.145	1.101		C16 H16 N4	16	hilic-	(309.1382, 11127.86)(310.1416, 1470.04)(311.137, 477.32)	264.137
4,4',6-Trimethylangelicin	90370-29-9		C19538		73215	0.95197	0.49965	DOWN	72928	70900	72784	83271	63104	72343	61706	78539	75469	80119	245.106	4.054		C14 H12 O3	16	C18+	(246.1132, 22349.44)(247.1166, 3688.93)(248.1054, 2367.74)	228.079
4,4',6-Trimethylangelicin	90370-29-9		C19538		73215	0.94833	0.42969	DOWN	109649	111324	110638	128980	97282	109919	99688	124111	111565	127122	245.105	5.032		C14 H12 O3	16	hilic+	(246.113, 18915.09)(247.1127, 3935.05)(248.1159, 948.64)	228.079
4,5'-Dimethylangelicin	4063-41-6		C19405		73108	0.86766	0.48104	DOWN	10183	17402	16594	18525	8593	13603	15800	15290	11601	17184	231.091	3.413		C13 H10 O3	16	C18+	(232.0979, 4556.44)(233.1012, 922.26)	214.063
4,5-didemethylsimmondsin	135074-86-1				84952	0.93626	0.41736	DOWN	22464	22061	24715	22272	21992	20413	23716	18960	23356	21636	345.141	1.748		C15 H23 N O8	16	hilic+	(346.15, 2658.03)(347.1547, 507.88)	345.142
4,5,6,7-Tetrahydroisoxazolo(5,4-c)pyridin-3-ol	64603-91-4		C13693		69640	1.559	0.012046	UP	43781	20872	24578	24854	40913	37536	33836	40974	27945	40247	140.059	1.225		C6 H8 N2 O2	16	C18-	(139.0514, 15265.8)(140.0546, 848.2)	140.059
4,5,6,7-Tetrahydroisoxazolo(5,4-c)pyridin-3-ol	64603-91-4		C13693		69640	1.3666	0.050552	UP	110253	56375	67885	65036	89817	99128	86142	91869	71858	91205	140.059	5.974		C6 H8 N2 O2	16	hilic-	(139.052, 20004.69)(140.0552, 1098.35)	140.059
4,5,6,7-Tetrahydroisoxazolo(5,4-c)pyridin-3-ol	64603-91-4		C13693		69640	1.3857	0.017277	UP	721768	484598	515766	505621	797231	756864	735658	836742	546745	789362	140.059	1.228		C6 H8 N2 O2	16	C18+	(141.0666, 276243.66)(142.0693, 17737.71)(143.079, 3067.72)	140.059
4,5,6,7-Tetrahydroisoxazolo(5,4-c)pyridin-3-ol	64603-91-4		C13693		69640	1.2345	0.059713	UP	3610710	2414281	2667205	2851103	3846216	3736661	3508153	3739382	2958893	3867681	140.059	5.978		C6 H8 N2 O2	16	hilic+	(163.0484, 810.16)(141.0663, 701220.8)(142.0694, 42747.78)(143.0715, 3624.83)	140.059
4,5,6,7-Tetrahydroisoxazolo(5,4-c)pyridin-3-ol Esi+1.0039998	64603-91-4		C13693		69640	0.8435	0.014123	DOWN	52505	66931	68281	68986	61475	71543	55535	56304	66831	62048	140.059	1.004		C6 H8 N2 O2	13	C18+	(141.0661, 24426.93)(142.07, 1786.45)	140.059
4,5,6,7-Tetrahydroisoxazolo(5,4-c)pyridin-3-ol Esi+6.569	64603-91-4		C13693		69640	0.52692	0.0017883	DOWN	44045	84854	67421	122324	51047	98943	43131	52571	84796	55933	140.059	6.569		C6 H8 N2 O2	16	hilic+	(141.0661, 19226.54)(142.0692, 1366.54)	140.059
4,5,6,7-Tetrahydroisoxazolo(5,4-c)pyridin-3-ol Esi+7.032999	64603-91-4		C13693		69640	0.49711	0.12865	DOWN	813323	1241255	1147341	1619458	1075784	439071	361163	280140	1104369	292159	140.059	7.033		C6 H8 N2 O2	16	hilic+	(141.0662, 82085.38)(142.0692, 5480.44)	140.059
4,5,6,7-Tetrahydroisoxazolo(5,4-c)pyridin-3-ol Esi+7.3160014	64603-91-4		C13693		69640	1.0993	0.26135	UP	350004	337412	315039	329910	441234	353536	356361	352483	316705	366915	140.059	7.316		C6 H8 N2 O2	16	hilic+	(141.0661, 48700.25)(142.0694, 3156.53)(158.0926, 679.91)	140.059
4,6-Dichloro-3-methyl-cis-1,2-dihydroxycyclohexa-3,5-diene			C18301		72137	0.59091	0.38248	DOWN	23660	35126	35907	37149	1	38520	22677	23231	27730	27017	193.99	0.825		C7 H8 Cl2 O2	15	hilic-	(192.9819, 3114.35)(193.9832, 131.52)	193.99
4,6-Dihydroxysulfadiazine	139953-28-9				2440	1.1191	0.011953	UP	75011	70650	65445	74605	72226	70636	69826	72810	61936	72703	222.024	2.046		C10 H10 N4 O4 S	16	hilic-	(281.0383, 7913.91)(282.0384, 1377.7)	282.042
4,7-dioxo-octanoic acid				LMFA01060156	74790	0.92634	0.54044	DOWN	82419	111499	136188	105109	84979	87146	100220	80064	91108	114507	172.075	1.506		C8 H12 O4	16	hilic-	(171.0678, 8932.06)(172.0713, 884.03)(217.0718, 254.79)	172.074
4,7-dioxo-octanoic acid				LMFA01060156	74790	0.69498	0.075873	DOWN	63130	48862	74463	93302	52898	89248	55903	55622	93659	49649	172.075	4.362		C8 H12 O4	16	C18+	(195.0654, 3411.47)(173.0813, 2659.81)(190.1076, 9663.88)(191.1153, 1375.77)	172.074
4,7-dioxo-octanoic acid				LMFA01060156	74790	1.0026	0.99522	UP	27761	30824	37375	31448	38735	38656	34421	40087	38704	41702	172.074	1.819		C8 H12 O4	16	hilic+	(173.0812, 2623.87)(362.1779, 1182.24)(363.1818, 696.82)	172.074
4a-Hydroxymethyl-4b-methyl-5a-cholesta-8,24-dien-3b-ol		HMDB01103			6005	0.83571	0.56448	DOWN	25961	26371	35976	1	25590	36584	24152	22512	35244	19320	428.365	1.011		C29 H48 O2	14	hilic+	(429.3732, 52453.86)(430.2659, 92.41)	428.365
4a-peroxy-tetrahydrobiopterin	70110-58-6	HMDB02281	C15522		6591	0.67269	0.063181	DOWN	28970	68768	52719	56474	30509	36878	32996	37561	37604	39079	273.108	1.567		C9 H15 N5 O5	16	C18+	(274.1136, 4911.82)(275.1146, 698.06)(291.1352, 2184.46)(547.2253, 691.32)	273.107
4beta-(2,4-Dihydroxy-3-methoxyphenyl)fisetinidol				LMPK12020011	47227	1.5919	0.38722	UP	14370	11916	11008	11614	11529	9635	11821	13143	1	14457	412.116	6.221		C22 H20 O8	16	hilic-	(411.109, 2625.99)(412.1119, 489.07)	412.116
5'-Deoxy-5-fluorouridine	3094-09-05		C12739		69477	0.72556	0.059054	DOWN	163918	235292	208143	221826	147359	171777	150054	197008	215296	104269	246.068	3.353		C9 H11 F N2 O5	16	C18+	(269.0572, 4319.5)(270.0591, 352.78)(247.0752, 25568.65)(248.0789, 2851.47)(249.0759, 549.83)(264.0989, 1424.05)	246.065
5'-Deoxy-5-fluorouridine	3094-09-05		C12739		69477	0.7685	0.02436	DOWN	76112	117739	100817	118280	79514	88261	73930	96796	100064	87953	246.068	5.803		C9 H11 F N2 O5	16	hilic+	(269.0568, 3156.61)(270.0633, 608.6)(247.0754, 20420.68)(248.0784, 1909.58)	246.065
5'-Deoxy-5-fluorouridine Esi+3.292	3094-09-05		C12739		69477	0.85006	0.21517	DOWN	42470	67148	64668	70989	47993	53276	55188	58309	61216	64600	246.068	3.292		C9 H11 F N2 O5	16	C18+	(269.0571, 4117.13)(247.0754, 17610.28)(248.0796, 2766.15)	246.065
5'-Deoxy-5-fluorouridine Esi+6.225999	3094-09-05		C12739		69477	0.9737	0.98948	DOWN	53774	59285	45131	46269	41101	44537	39883	43674	28368	45875	263.092	6.226		C9 H11 F N2 O5	16	hilic+	(264.098, 10635.46)(265.1039, 1438.39)	246.065
5'-O-beta-D-Glucosylpyridoxine			C03996		66097	1.0396	0.19946	UP	168784	165241	161428	167644	162871	152331	167714	167852	159719	168912	331.127	3.713		C14 H21 N O8	16	C18+	(332.1344, 45597.16)(333.1378, 7017.67)(334.1417, 1692.0)	331.127
5'-O-beta-D-Glucosylpyridoxine			C03996		66097	1.0164	0.90613	UP	310289	253961	239313	254307	224908	203960	205818	236537	217160	247073	331.127	4.557		C14 H21 N O8	16	hilic+	(332.1341, 18212.46)(333.1382, 3055.74)	331.127
5'-O-beta-D-Glucosylpyridoxine Esi+1.6930003			C03996		66097	1.2607	0.14893	UP	44802	35076	51836	30257	50376	32220	51111	37974	33761	45644	331.127	1.693		C14 H21 N O8	16	C18+	(332.1344, 7746.04)(333.1381, 1325.41)	331.127
5'-O-beta-D-Glucosylpyridoxine Esi+4.7760005			C03996		66097	1.0926	0.71541	UP	196742	153616	133324	169998	101261	117427	174331	203626	174829	166469	331.127	4.776		C14 H21 N O8	16	hilic+	(332.134, 14793.63)(333.1377, 2361.0)	331.127
5'-Phosphoribosyl-N-formylglycinamide (FGAR)	349-34-8		C04376		3443	1.2801	0.017109	UP	37507	36249	27720	30078	37006	30061	34919	31681	22535	35306	360.055	1.273		C8 H15 N2 O9 P	16	C18-	(359.0477, 14199.23)(360.051, 1765.67)	314.051
5'-Phosphoribosyl-N-formylglycinamide (FGAR)	349-34-8		C04376		3443	1.6353	0.017048	UP	83771	48488	30212	60697	79165	44151	63239	78691	62368	75975	314.05	1.868		C8 H15 N2 O9 P	16	hilic-	(313.0427, 6540.07)(314.0543, 1833.21)(315.0468, 445.65)	314.051
5'-Phosphoribosylglycinamide (GAR)	10074-18-7		C03838		3411	1.5588	0.011725	UP	118879	104918	79832	113024	125518	70767	120931	154782	100011	165705	286.056	3.593		C7 H15 N2 O8 P	16	hilic-	(571.1018, 1400.71)(572.1046, 367.93)(285.0483, 20388.26)(286.0514, 2155.52)(287.0522, 343.75)	286.057
5-(3-Buten-1-ynyl)-2,2'-bithiophene	1134-61-8		C08397		66940	0.88258	0.1478	DOWN	91667	129081	129154	115804	94761	96532	94824	102953	110651	99001	216.009	4.446		C12 H8 S2	16	C18-	(215.002, 40848.53)(216.0048, 3744.81)(217.0003, 1744.05)	216.007
5-(3-Buten-1-ynyl)-2,2'-bithiophene	1134-61-8		C08397		66940	1.7822	0.39233	UP	331619	101339	97743	495413	79367	81181	502513	389641	73229	80081	216.01	0.749		C12 H8 S2	16	hilic-	(215.0028, 5987.6)(275.0231, 26664.83)(261.0081, 45445.04)(262.0102, 5032.95)	216.007
5-(3-Pyridyl)-2-hydroxytetrahydrofuran	53798-73-5		C19578		73241	1.2578	0.15789	UP	837266	421805	530810	716803	627864	523383	572704	557456	568442	690163	165.079	3.351		C9 H11 N O2	16	C18-	(164.0721, 176369.17)(165.0749, 15566.18)(166.0779, 1261.02)	165.079
5-(3-Pyridyl)-2-hydroxytetrahydrofuran	53798-73-5		C19578		73241	1.2764	0.14846	UP	476208	226565	261818	390013	339473	277242	289699	280058	282644	351908	165.079	5.623		C9 H11 N O2	16	hilic-	(164.0727, 69809.17)(165.0759, 6638.99)(166.0783, 398.83)	165.079
5-(3-Pyridyl)-2-hydroxytetrahydrofuran	53798-73-5		C19578		73241	1.17	0.24734	UP	6347769	3330935	4194836	5613987	4805414	4244995	4657910	4494015	4600319	5395441	165.08	3.354		C9 H11 N O2	16	C18+	(188.0687, 5522.25)(166.087, 1221857.2)(167.0902, 106961.89)(168.0924, 8034.95)(331.1658, 5556.08)(332.1697, 1614.04)	165.079
5-(3-Pyridyl)-2-hydroxytetrahydrofuran	53798-73-5		C19578		73241	1.1789	0.22587	UP	3373525	1594645	2073772	2814692	2538681	2217121	2394497	2304781	2363279	2782854	165.08	5.629		C9 H11 N O2	16	hilic+	(188.0696, 3089.72)(189.0719, 155.07)(353.1477, 2149.34)(354.1454, 469.38)(166.087, 534858.56)(167.0902, 46667.27)(168.0941, 3939.08)(183.1131, 3553.31)(331.1727, 426.88)	165.079
5-(3-Pyridyl)-2-hydroxytetrahydrofuran Esi+2.8460004	53798-73-5		C19578		73241	0.4112	0.2237	DOWN	88503	128157	124465	115236	93342	158568	81654	1	97655	1	182.105	2.846		C9 H11 N O2	14	hilic+	(183.1132, 20965.09)(184.1123, 3239.51)	165.079
5-(3-Pyridyl)-2-hydroxytetrahydrofuran Esi+5.869001	53798-73-5		C19578		73241	1.0561	0.51614	UP	111627	109507	103714	91777	90606	98274	108445	110064	90364	116980	182.106	5.869		C9 H11 N O2	16	hilic+	(183.113, 9475.56)(184.1107, 1650.66)	165.079
5-(3,4-Dihydroxy-1,5-cyclohexadien-1-yl)-5-phenylhydantoin	28129-90-0				1854	1.3814	0.024952	UP	31362	21898	21725	24748	31521	16732	30834	33774	27850	28338	303.122	4.217		C15 H14 N2 O4	16	C18+	(304.1285, 4714.84)(305.1335, 735.1)	286.095
5-(3,4-Dihydroxy-1,5-cyclohexadien-1-yl)-5-phenylhydantoin	28129-90-0				1854	0.80793	0.032257	DOWN	29451	36470	34840	39014	29187	27986	29965	24557	32139	28247	308.077	5.624		C15 H14 N2 O4	16	hilic+	(309.085, 6664.45)(310.0884, 1098.72)	286.095
5-(3,4-Dihydroxy-1,5-cyclohexadien-1-yl)-5-phenylhydantoin Esi+6.3840003	28129-90-0				1854	1.0434	0.66216	UP	17172	19921	16852	15951	15587	15013	19951	18511	15101	17743	303.123	6.384		C15 H14 N2 O4	16	hilic+	(304.1297, 3336.99)(305.1333, 607.35)	286.095
5-(4-Acetoxybut-1-ynyl)-2,2'-bithiophene			C04485		66192	0.6211	0.053971	DOWN	19874	41343	44925	45879	27464	50416	39736	21108	27115	24804	293.057	0.846		C14 H12 O2 S2	16	hilic+	(294.0641, 6464.69)(295.0651, 999.5)(296.0428, 295.7)	276.028
5-(L-alanin-3-yl)-2-hydroxy-cis,cis-muconate 6-semialdehyde			C04797	LMFA01170073	45916	2.6491	0.32207	UP	90551	1	18619	13930	44884	13479	31700	69916	56399	26233	229.058	3.247		C9 H11 N O6	16	C18-	(228.0512, 14449.79)(229.055, 1405.11)	229.059
5-(L-alanin-3-yl)-2-hydroxy-cis,cis-muconate 6-semialdehyde Esi-3.1539996			C04797	LMFA01170073	45916	2.3911	0.33721	UP	48868	1	15683	11084	35347	8574	21099	42086	36048	17725	229.059	3.154		C9 H11 N O6	16	C18-	(228.0511, 12426.86)(229.0542, 1518.66)	229.059
5-Acetylamino-6-formylamino-3-methyluracil		HMDB11105	C16365		61973	3.3848	2.40E-04	UP	829224	150648	143862	212406	621912	278311	500448	637615	204511	606663	226.071	3.151		C8 H10 N4 O4	16	hilic-	(225.0634, 87955.88)(226.0665, 6001.13)(285.0834, 130.69)	226.07
5-Amino-6-(5'-phosphoribitylamino)uracil			C04454		3502	1.6756	0.0026439	UP	31344	26450	21071	23819	32254	17675	30136	32956	17985	41779	356.073	3.834		C9 H17 N4 O9 P	16	C18-	(355.0661, 4968.53)(356.0694, 822.7)(415.0874, 1040.56)	356.073
5-Amino-6-(5'-phosphoribitylamino)uracil			C04454		3502	0.89914	0.22369	DOWN	12222	16307	15412	15655	11876	13246	10812	12383	11010	13235	402.077	4.886		C9 H17 N4 O9 P	16	hilic-	(401.0693, 2980.2)(402.0733, 407.56)(403.0668, 225.0)	356.073
5-Amino-6-(5'-phosphoribitylamino)uracil Esi-4.0540004			C04454		3502	1.8109	0.0022095	UP	20640	15297	12223	11235	19244	11003	15930	19634	8478	23398	356.073	4.054		C9 H17 N4 O9 P	16	C18-	(355.0659, 4109.91)(356.0691, 509.41)	356.073
5-Amino-6-ribitylamino uracil		HMDB11106	C04732		61974	59095	7.35E-13	UP	48454	1	1	1	53842	1	78775	48655	1	49163	276.106	2.516		C9 H16 N4 O6	16	hilic-	(275.0982, 4690.01)(276.101, 562.05)(277.0932, 249.29)(335.1193, 994.82)	276.107
5-amino-levulinic acid		HMDB01149		LMFA01100055	74883	1.2125	0.0010884	UP	186376	146377	147540	148452	169958	164511	169922	161590	139948	166088	131.059	0.906		C5 H9 N O3	14	C18-	(321.1301, 2103.05)(130.0513, 11726.1)(176.0572, 23725.15)(177.0584, 2917.64)	131.058
5-amino-levulinic acid		HMDB01149		LMFA01100055	74883	1.4465	0.021337	UP	181926	91402	112207	121006	155160	144582	125251	166710	112622	170287	131.058	6.51		C5 H9 N O3	16	hilic-	(130.0511, 10860.95)(131.0536, 472.4)(190.0728, 586.62)	131.058
5-amino-levulinic acid		HMDB01149		LMFA01100055	74883	0.8371	0.18158	DOWN	61001	54721	60976	69209	65976	86783	55328	54402	63312	51192	131.058	2.175		C5 H9 N O3	16	hilic+	(285.1113, 521.57)(132.0656, 10999.91)(133.0693, 766.04)	131.058
5-Aminoimidazole-4-carboxamide-1-?-D-ribofuranosyl 5'-monophosphate	3031-94-5		C04677		3474	1.0833	0.24447	UP	614975	621902	591225	549622	539222	435890	509627	547800	511185	553760	338.06	1.921		C9 H15 N4 O8 P	16	hilic-	(337.0532, 80322.21)(338.0561, 9719.38)(339.061, 2155.0)	0.391
5-aminosalicyluric acid	207747-14-6				1147	1.0922	0.32295	UP	304616	272063	257100	287461	267104	219410	286871	326887	301534	317853	210.062	5.943		C9 H10 N2 O4	16	hilic+	(233.0511, 290.79)(211.0697, 58463.74)(212.0727, 4146.3)	210.064
5-Azacytidine	320-67-2				44066	0.86925	0.52164	DOWN	83169	74612	49644	44236	29001	66266	35422	66904	74394	41273	244.08	1.578		C8 H12 N4 O5	16	hilic-	(243.0707, 15271.78)(244.0735, 1542.24)(289.0767, 5235.99)(290.0789, 806.81)	244.081
5-Azacytidine	320-67-2				44066	0.94755	0.62299	DOWN	25422	23537	21731	22542	21945	20553	18207	24935	24073	16096	261.104	4.09		C8 H12 N4 O5	16	C18+	(262.1134, 5002.81)(263.1129, 1329.18)(523.2186, 594.08)	244.081
5-Chloro-1-piperidin-4-yl-1,3-dihydrobenzimidazol-2-one; R 29676	53786-28-0				2383	0.47624	0.012456	DOWN	74321	175882	161935	144721	93609	132954	28756	70253	140784	73890	251.083	2.998		C12 H14 Cl N3 O	16	hilic-	(501.1623, 1311.36)(502.1671, 378.19)(250.0768, 17546.6)(251.0805, 2239.34)(252.0754, 695.82)(296.0457, 68.43)	251.083
5-Chloro-1-piperidin-4-yl-1,3-dihydrobenzimidazol-2-one; R 29676 Esi-5.917	53786-28-0				2383	1.1271	0.45492	UP	24550	28138	35341	37870	36521	31183	38181	39211	25812	29298	311.104	5.917		C12 H14 Cl N3 O	16	hilic-	(310.0973, 7827.72)(311.1003, 943.68)(312.0964, 301.82)	251.083
5-Fluorodeoxyuridine monophosphate			C04242		66144	1.0698	0.4988	UP	213078	292242	251007	249439	246494	217104	273885	258616	190841	213997	372.041	5.4		C9 H12 F N2 O8 P	16	hilic-	(371.0332, 44238.2)(372.0354, 3376.3)	326.031
5-Fluoromuconolactone			C16477		71218	0.91088	0.56282	DOWN	5032	29925	62379	61055	40252	7140	7548	7239	110458	175036	160.018	0.936		C6 H5 F O4	16	C18-	(159.0091, 6401.11)(219.0302, 13386.77)(220.0501, 422.92)(205.0146, 28932.68)(206.0193, 955.55)	160.017
5-Fluorouridine	316-46-1		C16633		71273	1.1829	0.38189	UP	29860	60037	34400	13522	36630	13866	24100	27847	13813	31091	322.083	1.644		C9 H11 F N2 O6	16	hilic-	(321.0756, 9997.66)(322.079, 1386.2)	262.06
5-Heptynoic acid, 7-hydroxy-; 7-Hydroxy-5-heptynoic acid				LMFA01050262	74626	0.99448	0.94857	DOWN	284519	315780	296618	285493	278909	260927	297638	270827	272222	286979	164.044	0.778		C7 H10 O3	16	C18+	(165.0519, 74064.02)(166.0533, 13366.91)	142.063
5-Heptynoic acid, 7-hydroxy-; 7-Hydroxy-5-heptynoic acid				LMFA01050262	74626	0.93599	0.25511	DOWN	250219	261540	265518	255586	254041	253201	258534	243566	244625	225941	164.044	7.04		C7 H10 O3	16	hilic+	(165.0512, 12840.28)(166.0529, 2494.51)	142.063
5-hydroperoxy-7-[3,5-epidioxy-2-(2-octenyl)-cyclopentyl]-6-heptenoic acid				LMFA01040028	74460	0.36371	8.52E-05	DOWN	7705	19477	26840	23519	8163	16152	8105	8137	23604	7630	371.231	4.263		C19 H30 O6	16	C18+	(372.2387, 7712.0)(373.2416, 1679.1)	354.204
5-hydroperoxy-7-[3,5-epidioxy-2-(2-octenyl)-cyclopentyl]-6-heptenoic acid				LMFA01040028	74460	5.58E-05	3.33E-13	DOWN	1	17206	19895	20149	1	13530	1	1	16560	1	371.23	7.305		C19 H30 O6	16	hilic+	(372.2379, 2431.98)(373.2415, 464.74)	354.204
5-hydroperoxy-7-[3,5-epidioxy-2-(2-octenyl)-cyclopentyl]-6-heptenoic acid 4.5859995				LMFA01040028	74460	0.47919	0.38481	DOWN	1	21543	29227	25963	18741	25798	12485	18101	24489	10645	371.231	4.586		C19 H30 O6	16	C18+	(372.2382, 6518.63)(373.2404, 1535.3)	354.204
5-hydroperoxy-7-[3,5-epidioxy-2-(2-octenyl)-cyclopentyl]-6-heptenoic acid 7.098				LMFA01040028	74460	5.40E-05	5.86E-14	DOWN	1	16451	19979	20391	1	15141	1	1	18186	1	371.23	7.098		C19 H30 O6	16	hilic+	(372.2377, 2213.5)(373.2401, 415.65)	354.204
5-hydroperoxy-7-[3,5-epidioxy-2-(2-octenyl)-cyclopentyl]-6-heptenoic acid Esi+4.169999				LMFA01040028	74460	0.66756	0.044394	DOWN	10337	12576	16554	15105	10403	9000	8118	9029	15725	8108	371.231	4.17		C19 H30 O6	16	C18+	(372.2383, 5255.55)(373.2397, 1275.12)	354.204
5-hydroperoxy-7-[3,5-epidioxy-2-(2-octenyl)-cyclopentyl]-6-heptenoic acid Esi+4.7330008				LMFA01040028	74460	0.47469	0.38829	DOWN	16729	31625	36913	26382	20676	22121	14611	1	27051	16040	371.229	4.733		C19 H30 O6	16	C18+	(372.2378, 5107.92)(373.2413, 1017.27)	354.204
5-hydroperoxy-7-[3,5-epidioxy-2-(2-octenyl)-cyclopentyl]-6-heptenoic acid Esi+6.3489995				LMFA01040028	74460	2.487	0.09343	UP	17405	1	1	12399	20365	1	27145	23827	32899	24892	371.231	6.349		C19 H30 O6	16	C18+	(372.2385, 4204.36)(373.2424, 884.74)	354.204
5-Hydroxy-2-acetamidofluorene	1147-55-3		C14678		70254	1.985	0.12167	UP	217675	72176	83463	84905	210627	92118	78784	202861	76976	64839	239.092	2.064		C15 H13 N O2	16	hilic-	(477.181, 3418.03)(238.0861, 1572.83)(284.0903, 5991.18)(285.0948, 1167.07)	239.095
5-Hydroxy-2-acetamidofluorene	1147-55-3		C14678		70254	0.81391	0.029839	DOWN	18673	20204	27373	25758	20098	26239	19830	20002	22255	20122	239.095	3.439		C15 H13 N O2	13	C18+	(240.103, 6027.37)(241.1134, 1257.24)	239.095
5-Hydroxy-6-methoxyindole glucuronide	77463-71-9	HMDB10363	C03033		61677	0.96384	0.92717	DOWN	103989	91502	130968	74719	68639	87943	81321	76707	64031	76343	339.095	4.613		C15 H17 N O8	16	C18-	(677.1821, 1763.13)(338.0877, 34771.0)(339.0912, 5415.23)(340.0937, 1179.88)	339.095
5-Hydroxy-6-methoxyindole glucuronide	77463-71-9	HMDB10363	C03033		61677	0.95045	0.82862	DOWN	61369	54034	73088	48659	40047	55674	46398	44495	36243	47729	339.096	5.268		C15 H17 N O8	16	hilic-	(338.0884, 11203.72)(339.092, 1901.28)(340.0948, 277.03)	339.095
5-Hydroxy-6-methoxyindole glucuronide	77463-71-9	HMDB10363	C03033		61677	0.81912	0.37057	DOWN	261018	251988	364754	194119	167714	264804	204481	197792	185425	201867	339.097	4.611		C15 H17 N O8	16	C18+	(362.0846, 4520.73)(363.0914, 735.17)(701.1804, 1440.01)(340.1037, 94864.33)(341.1078, 14363.16)(342.1103, 2876.69)	339.095
5-Hydroxy-6-methoxyindole glucuronide	77463-71-9	HMDB10363	C03033		61677	0.83833	0.38825	DOWN	177014	175275	227176	142069	127209	171558	143838	139133	118778	136189	339.096	5.273		C15 H17 N O8	16	hilic+	(362.085, 8574.33)(363.0889, 1589.58)(364.0936, 97.78)(340.1031, 26098.43)(341.1074, 4181.49)(342.1098, 850.11)	339.095
5-Hydroxy-7,8-dimethoxyflavanone 5-rhamnoside				LMPK12140653	53130	4.2069	0.14472	UP	61190	22310	22287	23544	54142	1	43515	53471	1	49259	446.154	3.072		C23 H26 O9	16	hilic-	(445.1471, 6066.67)(446.1507, 1140.96)(447.1518, 91.87)	446.158
5-Hydroxycisapride	115626-79-4				1779	1.7692	0.42964	UP	13523	6700	1	10405	5529	9754	10939	15750	7385	14890	498.205	4.981		C23 H29 Cl F N3 O5	16	C18+	(499.2121, 4317.45)(500.2147, 1229.37)	481.178
5-Hydroxydopamine	1927-04-04	HMDB04817			7081	1.2979	0.0068018	UP	132414	97162	105887	112681	133190	121322	155519	140571	98875	152512	169.074	2.53		C8 H11 N O3	16	hilic+	(170.0815, 6343.4)(171.0814, 941.9)(187.1062, 4786.97)	169.074
5-Hydroxydopamine Esi+6.027	1927-04-04	HMDB04817			7081	0.85927	0.13694	DOWN	100463	119535	104011	108809	93362	86852	80867	88413	88694	85928	169.075	6.027		C8 H11 N O3	16	hilic+	(170.082, 7532.71)(171.0849, 597.81)(187.1084, 1717.68)(356.2187, 204.37)(339.1523, 150.75)	169.074
5-Hydroxyectoine			C16432		63420	1.1855	0.2617	UP	100024	58397	74551	60851	95996	83830	86129	76069	84176	70277	158.069	0.914		C6 H10 N2 O3	16	C18+	(159.0763, 8174.83)(176.103, 19056.39)(177.1065, 1752.34)	158.069
5-Hydroxyectoine			C16432		63420	1.2636	0.12364	UP	180647	91132	116020	118319	171992	132182	163149	152319	159791	135458	158.07	7.413		C6 H10 N2 O3	16	hilic+	(159.0767, 4755.12)(160.0827, 102.75)(176.1033, 11471.59)(177.1067, 846.0)	158.069
5-Hydroxyectoine Esi+6.877999			C16432		63420	1.0301	0.72886	UP	52550	50188	43163	58296	44637	40043	42970	49816	40689	55658	158.069	6.878		C6 H10 N2 O3	16	hilic+	(159.0766, 8343.34)(160.0801, 488.31)	158.069
5-Hydroxyisourate			C11821		63393	1.0663	0.62542	UP	821750	713023	601687	665222	769619	747005	570740	570063	520180	548931	184.025	1.33		C5 H4 N4 O4	16	hilic-	(367.0394, 2112.29)(368.0407, 237.12)(183.017, 99747.4)(184.0192, 5221.42)	184.023
5-Hydroxymethyl-2-furaldehyde	67-47-0		C11101		68842	0.97696	0.86963	DOWN	252942	395516	293193	302631	255517	252427	266011	254555	242828	333293	126.033	1.992		C6 H6 O3	16	hilic-	(251.0612, 3156.74)(311.0898, 1185.02)(297.1061, 1297.42)(125.0254, 41644.32)(126.0286, 2490.26)(185.0438, 908.99)(171.0322, 147.7)	126.032
5-Hydroxymethyl-2-furaldehyde	67-47-0		C11101		68842	0.73956	0.10071	DOWN	72427	146178	116438	120940	74366	100989	89876	78093	78014	99047	126.031	2.173		C6 H6 O3	16	C18+	(127.0386, 19641.37)(128.0418, 1305.31)(144.0649, 1854.11)	126.032
5-Hydroxymethyl-2-furaldehyde	67-47-0		C11101		68842	1.0498	0.58547	UP	67271	52653	70727	57864	64536	68859	69969	71231	70075	73525	148.016	1.013		C6 H6 O3	16	hilic+	(149.0235, 14452.16)(150.0271, 1007.89)	126.032
5-Hydroxymethyl-2-furaldehyde Esi-1.1739999	67-47-0		C11101		68842	1.4101	0.12186	UP	25863	26455	24712	26838	42433	33453	47684	26943	27672	42846	126.032	1.174		C6 H6 O3	16	hilic-	(251.0593, 580.94)(125.025, 1207.91)(185.0461, 3850.68)(186.0493, 299.13)(171.0297, 449.09)	126.032
5-Hydroxymethyl-2-furaldehyde Esi+3.4659998	67-47-0		C11101		68842	0.99893	0.98772	DOWN	107716	106386	105398	95244	91833	93801	97609	91689	96049	106855	126.032	3.466		C6 H6 O3	16	C18+	(127.0392, 21186.21)(128.0423, 1497.66)	126.032
5-Hydroxypyrrole-2-carboxylate			C19721		73317	0.6426	0.93562	DOWN	48790	70788	54618	53683	35399	53206	41619	22242	1	1	127.027	1.013		C5 H5 N O3	11	C18+	(128.0344, 21084.63)(129.0375, 1248.48)	127.027
5-Hydroxypyrrole-2-carboxylate			C19721		73317	0.60624	0.064851	DOWN	46054	119082	82299	140590	50625	69703	55687	64861	62062	75574	127.027	5.016		C5 H5 N O3	16	hilic+	(128.0344, 19818.21)(129.0378, 1093.24)	127.027
5-L-Glutamyl-taurine		HMDB04195	C05844		58226	1.671	0.0040609	UP	185427	113192	93820	143493	129485	100338	173900	166872	88196	189355	254.059	3.834		C7 H14 N2 O6 S	16	hilic-	(253.0508, 28849.4)(254.0537, 2581.11)(255.0494, 1333.7)	254.057
5-Methoxy-3-hydroxyanthranilate			C11466		69051	0.72849	0.023763	DOWN	270397	326281	408332	408698	233048	273029	239361	240148	281250	249897	183.053	2.362		C8 H9 N O4	16	C18+	(206.0412, 1269.85)(184.0595, 61801.36)(185.0628, 5259.41)	183.053
5-Methoxy-3-hydroxyanthranilate			C11466		69051	0.89427	0.53268	DOWN	1	452918	722832	837135	620134	83678	693836	334666	615287	811719	183.054	2.97		C8 H9 N O4	16	hilic+	(184.0609, 40505.55)(185.0642, 3863.43)(201.088, 1540.14)	183.053
5-Methoxy-3-hydroxyanthranilate Esi+2.951			C11466		69051	0.93736	0.52107	DOWN	187081	253201	224943	245570	197210	214233	234235	197867	196089	241276	183.054	2.951		C8 H9 N O4	16	C18+	(206.0429, 618.62)(184.0607, 31913.48)(185.0642, 2985.61)	183.053
5-Methoxy-3-hydroxyanthranilate Esi+3.4619994			C11466		69051	0.81209	5.21E-04	DOWN	69615	89909	89369	94822	74118	86039	70463	73210	84498	72433	183.054	3.462		C8 H9 N O4	16	C18+	(206.0446, 3125.98)(184.0609, 8723.03)(185.0639, 678.15)(201.0876, 3925.93)	183.053
5-Methoxy-3-hydroxyanthranilate Esi+4.52			C11466		69051	0.75599	0.018918	DOWN	28389	32864	39396	39238	29834	40628	33894	29495	45022	26891	183.054	4.52		C8 H9 N O4	16	C18+	(206.0432, 1021.09)(184.0607, 11459.65)(185.0643, 944.83)	183.053
5-Methoxytryptophan	2504-22-5	HMDB02339			6631	1.6979	0.0046275	UP	46408	23480	22954	39596	43719	28156	43871	59710	25232	47647	251.128	9.23		C12 H14 N2 O3	16	hilic+	(252.1344, 3880.97)(253.1399, 636.14)	234.1
5-Methyl-2-furaldehyde	620-02-0		C11115		68856	0.83959	0.028692	DOWN	43795	59425	53197	57595	43589	48258	44542	49480	49395	49724	110.037	5.687		C6 H6 O2	16	hilic+	(111.0443, 9226.88)(112.0481, 602.38)	110.037
5-Methyl-2-furaldehyde Esi+5.1330004	620-02-0		C11115		68856	0.73474	0.06582	DOWN	26689	51712	39975	43842	24884	36811	31797	32030	32181	39109	110.037	5.133		C6 H6 O2	16	hilic+	(111.0442, 8484.17)(112.0489, 915.05)	110.037
5-Methylangelicin	73459-03-7		C19444		73138	0.45997	0.029543	DOWN	514248	651271	980759	942318	616067	1183209	528824	516791	1882318	315701	200.048	1.956		C12 H8 O3	16	hilic-	(199.04, 281008.75)(200.0432, 18470.18)(245.0493, 25079.46)	200.047
5-Methylangelicin Esi-1.9529996	73459-03-7		C19444		73138	0.40089	0.77256	DOWN	499526	588362	19507	32028	20862	1019553	33368	487820	1759368	301248	200.046	1.953		C12 H8 O3	16	hilic-	(199.04, 331689.7)(200.0431, 21698.66)	200.047
5-Methylcytidine	2140-61-6	HMDB00982			5919	1.1276	0.25024	UP	417089	284660	330845	435808	333408	315008	346829	330947	345591	393840	257.103	5.734		C10 H15 N3 O5	16	hilic-	(256.0952, 5754.52)(257.0992, 632.46)(316.1159, 127.99)(302.101, 78253.77)(303.1036, 8842.96)(304.1051, 1571.15)	0.82
5-Methylcytidine	2140-61-6	HMDB00982			5919	0.8955	0.010724	DOWN	470658	533307	546341	576993	490070	530772	462820	481944	494618	487987	257.102	1.59		C10 H15 N3 O5	16	C18+	(258.1091, 72045.9)(259.112, 7975.23)(515.2105, 17877.62)(516.2136, 4142.47)(517.2155, 987.0)	0.82
5-Methylcytidine	2140-61-6	HMDB00982			5919	1.3363	0.0083209	UP	70145	48107	42073	53104	76181	48780	63368	59501	46219	57543	257.101	4.451		C10 H15 N3 O5	16	hilic+	(280.0904, 602.28)(258.1087, 7962.85)(259.1147, 1038.52)(515.2096, 2832.36)(516.2122, 645.95)	0.82
5-Methylcytidine Esi-3.3600004	2140-61-6	HMDB00982			5919	0.90377	0.069021	DOWN	105506	125362	115449	139843	101920	108799	94137	98409	101412	102681	257.102	3.36		C10 H15 N3 O5	16	hilic-	(256.0947, 15456.8)(257.0979, 1855.12)(302.0996, 3922.26)(303.1029, 436.42)	0.82
5-Methylcytidine Esi-3.9589999	2140-61-6	HMDB00982			5919	0.78242	0.12295	DOWN	43240	39906	55607	55919	35299	67729	41243	38103	47496	39941	257.102	3.959		C10 H15 N3 O5	16	hilic-	(256.0945, 7111.98)(257.0985, 853.81)(302.1001, 2363.48)(303.1027, 138.16)	0.82
5-Methylcytidine Esi+2.3870006	2140-61-6	HMDB00982			5919	0.84384	0.068612	DOWN	192392	212962	213373	248465	186113	196328	172255	155145	177120	175310	257.101	2.387		C10 H15 N3 O5	16	C18+	(280.0889, 1806.32)(258.1072, 22420.94)(259.1103, 2586.46)(515.2087, 7361.85)(516.2115, 1668.64)	0.82
5-Methylcytidine Esi+3.9550009	2140-61-6	HMDB00982			5919	0.7691	0.040307	DOWN	54179	48886	65384	63001	45823	78797	49126	50904	61433	51295	257.102	3.955		C10 H15 N3 O5	16	hilic+	(280.0897, 444.39)(258.1083, 10128.21)(259.1115, 1331.96)(515.2094, 1397.39)	0.82
5-Methyldeoxycytidine	838-07-3	HMDB02224	C03592		58109	0.55035	1.63E-04	DOWN	153831	229212	265337	265342	132605	294338	117314	130287	219559	129893	241.107	4.086		C10 H15 N3 O4	16	hilic-	(240.0997, 22075.2)(241.1029, 2469.3)(242.1043, 416.24)(286.1052, 26516.66)(287.108, 3143.02)(288.1101, 536.78)	241.106
5-Methyldeoxycytidine	838-07-3	HMDB02224	C03592		58109	0.46547	6.34E-05	DOWN	200793	411893	442841	413347	203762	535761	175233	222368	363354	203837	241.106	1.849		C10 H15 N3 O4	16	C18+	(242.1123, 42287.59)(243.1157, 5095.46)(483.219, 11959.51)(484.2221, 2647.74)(485.2244, 486.61)	241.106
5-Methyldeoxycytidine	838-07-3	HMDB02224	C03592		58109	0.55778	9.74E-05	DOWN	2680583	3686587	4137961	4274171	2320884	4579646	1958377	2427295	3844486	2398060	241.107	4.09		C10 H15 N3 O4	16	hilic+	(264.0961, 5690.93)(265.1007, 762.03)(505.202, 1356.68)(242.1144, 124182.63)(243.1173, 12999.46)(244.1189, 1949.61)(483.2208, 517747.53)(484.2239, 120238.95)(485.2255, 18806.99)(486.2279, 2633.28)(487.2321, 181.76)	241.106
5-Methyldeoxycytidine Esi+1.3029997	838-07-3	HMDB02224	C03592		58109	0.46522	1.62E-06	DOWN	98137	199049	213649	197775	103170	224451	87840	98339	191370	88688	241.106	1.303		C10 H15 N3 O4	16	C18+	(242.1138, 37640.8)(243.1248, 5364.01)(259.1383, 2874.19)(483.2206, 11216.43)(484.2231, 2692.39)	241.106
5-Methyldeoxycytidine Esi+8.074999	838-07-3	HMDB02224	C03592		58109	1.3383	0.022026	UP	32047	22676	20493	30049	28469	19089	26114	30663	18502	34545	241.106	8.075		C10 H15 N3 O4	16	hilic+	(242.1136, 3036.68)(243.1184, 464.71)(259.1417, 742.92)	241.106
5-Methylthiopentanaldoxime			C17245		64513	0.89452	0.5001	DOWN	58988	74007	89646	92872	107628	77585	82432	62734	73134	48968	169.053	5.876		C6 H13 N O S	16	C18+	(170.0605, 30280.94)(171.0641, 3457.02)	147.072
5-Nitro-ortho-anisidine	99-59-2		C19469		73163	0.94592	0.1774	DOWN	144218	169767	172639	178834	162921	166059	159281	148474	158669	140543	168.054	2.788		C7 H8 N2 O3	16	hilic-	(167.047, 22241.15)(168.049, 1867.67)	168.054
5-O-(1-Carboxyvinyl)-3-phosphoshikimate	74708-67-1		C01269		3454	1.9432	6.34E-06	UP	37642	22349	21426	22380	37311	18764	42205	40560	23120	40298	324.027	0.934		C10 H13 O10 P	16	hilic-	(323.0198, 7411.87)(324.0232, 838.8)(325.0183, 354.91)	324.025
5-O-(1-Carboxyvinyl)-3-phosphoshikimate Esi-1.264	74708-67-1		C01269		3454	22764	2.47E-15	UP	22792	1	1	1	21264	1	21605	19499	1	22493	324.027	1.264		C10 H13 O10 P	16	hilic-	(323.0197, 3662.98)(324.0224, 306.82)	324.025
5-O-Feruloylquinic acid			C02572		65790	1.1384	0.64237	UP	132083	205896	226600	43751	182294	91507	107830	205762	271106	275153	368.113	0.975		C17 H20 O9	16	C18-	(367.1057, 63727.64)(368.1093, 7539.1)	368.111
5-O-Feruloylquinic acid			C02572		65790	3.4187	0.26649	UP	64834	19760	1	44366	41291	23834	106677	66645	22824	74759	368.113	3.832		C17 H20 O9	16	hilic-	(367.1056, 10417.98)(368.1086, 1532.55)	368.111
5-O-Feruloylquinic acid Esi-0.95699984			C02572		65790	1.2342	0.56033	UP	132911	258832	42090	253473	93318	55141	87518	103832	39403	326499	368.112	0.957		C17 H20 O9	16	C18-	(367.1057, 55804.9)(368.1118, 6217.29)(427.1261, 2612.07)	368.111
5-Phenyl-1,3-oxazinane-2,4-dione			C16596		71253	0.78752	0.35415	DOWN	46602	49516	91167	47179	41417	48111	47982	44490	76089	52263	237.063	4.598		C10 H9 N O3	16	C18-	(236.0563, 15378.92)(237.0593, 2128.2)	191.058
5-Phenyl-1,3-oxazinane-2,4-dione			C16596		71253	1.2481	0.040962	UP	40214	39303	31475	36730	36629	25175	36612	33062	24924	38050	237.065	5.988		C10 H9 N O3	16	hilic-	(473.1232, 99.58)(236.0576, 3928.78)(237.0615, 419.86)	191.058
5-Phenyl-1,3-oxazinane-2,4-dione			C16596		71253	1.2267	0.2993	UP	34887	32619	31783	30087	43943	43325	60432	38495	40916	47812	191.059	1.9		C10 H9 N O3	16	hilic+	(192.0662, 6396.4)(193.0703, 793.33)(209.0929, 603.84)(383.1242, 88.35)	191.058
5-Phenyl-1,3-oxazinane-2,4-dione Esi-1.1800001			C16596		71253	1.0106	0.89309	UP	15012	13325	15831	16703	15070	14733	16066	12545	16531	15055	191.058	1.18		C10 H9 N O3	16	hilic-	(190.051, 2690.8)(191.0541, 463.92)	191.058
5-Phenyl-1,3-oxazinane-2,4-dione Esi-1.3880002			C16596		71253	0.88922	0.43649	DOWN	28988	22197	34197	33301	24655	32043	30354	23023	29072	20015	191.058	1.388		C10 H9 N O3	16	hilic-	(190.0512, 3774.15)(191.0547, 280.35)	191.058
5-Phenyl-1,3-oxazinane-2,4-dione Esi-4.5460005			C16596		71253	0.85745	0.9072	DOWN	43233	34157	91167	37033	44295	32201	43481	42123	77112	48251	237.064	4.546		C10 H9 N O3	16	C18-	(236.0562, 14944.43)(237.0591, 1835.81)	191.058
5-Phosphoribosyl-5-aminoimidazole	25635-88-5	HMDB02316			6614	1.1365	0.087714	UP	46769	33789	41539	43062	41335	41015	41494	42162	37434	39857	341.063	2.492		C8 H14 N3 O7 P	16	hilic-	(340.0557, 4625.96)(341.0586, 876.29)(342.0534, 772.45)	295.057
5-Phosphoribosyl-5-aminoimidazole	25635-88-5	HMDB02316			6614	0.98654	0.93057	DOWN	69451	58692	65187	62622	67454	70077	67364	68649	75545	64566	295.059	8.815		C8 H14 N3 O7 P	16	hilic+	(296.0662, 9454.22)(297.0688, 744.5)	295.057
5-Ribosylparomamine	55781-25-4		C18002		71998	0.96057	0.99523	DOWN	17102	1	16551	16014	14865	13922	1	15101	15423	14217	477.197	3.028		C17 H33 N3 O11	16	hilic+	(478.2036, 2290.02)(479.2066, 569.9)	455.212
5-Sulfosalicylic acid		HMDB11725	C16199		62454	0.83472	0.03004	DOWN	878795	1453742	1251471	1142716	927987	1151414	928171	1025045	1098363	1026778	217.989	3.463		C7 H6 O6 S	16	C18-	(216.9819, 280805.7)(217.9844, 20961.23)	217.988
5-Sulfosalicylic acid		HMDB11725	C16199		62454	0.6526	0.11843	DOWN	417361	1009362	974042	711578	770639	630119	752726	388000	854045	248601	217.989	0.874		C7 H6 O6 S	16	hilic-	(216.9826, 165057.38)(217.9853, 12058.5)(218.9806, 4899.86)(277.0057, 304.98)(262.9881, 1034.47)	217.988
5-Sulfosalicylic acid Esi-0.7919999		HMDB11725	C16199		62454	0.84924	0.074321	DOWN	614909	1093151	840081	906299	772135	885080	755753	729603	807012	751347	217.989	0.792		C7 H6 O6 S	16	hilic-	(434.9725, 498.45)(216.9827, 188579.27)(217.9854, 13753.44)(218.9788, 1288.07)	217.988
5-Sulfosalicylic acid Esi-3.7630002		HMDB11725	C16199		62454	0.85339	0.025355	DOWN	133620	157761	159257	154943	138598	182316	147070	121975	168534	122089	217.988	3.763		C7 H6 O6 S	16	C18-	(216.9812, 52191.84)(217.9842, 3828.94)	217.988
5-Sulfosalicylic acid Esi-3.822999		HMDB11725	C16199		62454	0.33557	0.024086	DOWN	177290	482285	472760	340605	28016	286101	149717	175524	414658	101516	217.988	3.823		C7 H6 O6 S	16	C18-	(216.9814, 137072.97)(217.9843, 10409.2)(218.9792, 5419.79)(262.9868, 1116.63)	217.988
5(S),6(R)-7-trihydroxymethyl Heptanoate					44893	1.41	1.36E-04	UP	98449	65222	73979	76081	88228	67138	92666	86221	59673	89448	192.101	1.705		C8 H16 O5	16	hilic-	(191.0932, 9107.88)(192.097, 728.27)	192.1
5,3'-Dihydroxy-2'-methoxy-6,7-methylenedioxyisoflavone				LMPK12050368	47872	5.12E-05	2.78E-14	DOWN	1	18976	16724	18488	1	19813	1	1	20805	1	328.058	0.793		C17 H12 O7	16	hilic+	(329.0659, 2489.39)(330.069, 393.46)	328.058
5,7,2',3'-Tetrahydroxyflavone				LMPK12110137	48570	0.19239	0.05674	DOWN	1	25743	19611	18581	1	29845	9633	1	22572	11252	286.048	1.13		C15 H10 O6	16	hilic-	(285.0413, 5175.51)(286.0445, 786.24)	286.048
5,7,2',3',4'-Pentahydroxy-3,6-dimethoxyflavone 7-glucoside				LMPK12113046	51458	1.1234	0.0030795	UP	46747	41659	41029	42950	44885	41314	43542	41676	38095	40818	524.116	2.045		C23 H24 O14	16	hilic-	(523.1088, 6296.73)(524.1119, 1275.66)	524.117
5,7,3'-Trihydroxy-6,4',5'-trimethoxyflavanone				LMPK12140637	53114	0.94949	0.35028	DOWN	43547	50403	44902	54450	47232	44539	40454	46258	49835	41323	362.103	1.57		C18 H18 O8	16	hilic-	(361.0959, 8238.62)(362.0995, 1235.82)	362.1
5,7,3'-Trihydroxy-6,4',5'-trimethoxyflavanone				LMPK12140637	53114	4.95E-05	4.55E-10	DOWN	1	29227	27860	18177	1	11486	1	1	14594	1	379.128	5.523		C18 H18 O8	16	C18+	(380.1341, 10423.4)(381.1389, 2489.62)	362.1
5,7,3'-Trihydroxy-8,4'-dimethoxyisoflavone				LMPK12050434	47938	0.92504	0.40865	DOWN	36755	48628	50766	46762	38261	38750	38626	39867	36022	38704	330.077	5.978		C17 H14 O7	16	C18-	(329.0695, 13892.27)(330.073, 2216.46)	330.074
5,7,4'-Trihydroxyflavanone 7-sulfate				LMPK12140327	52811	1.9587	0.033706	UP	406992	333259	347397	145470	647921	263335	330341	641286	221799	379159	352.025	6.26		C15 H12 O8 S	16	C18-	(351.0178, 154768.92)(352.0204, 22873.19)(353.0173, 7492.77)(354.0193, 944.22)	352.025
5,7,4'-Trihydroxyflavanone 7-sulfate				LMPK12140327	52811	1.8946	0.049915	UP	120376	84774	91499	54383	192440	89506	81841	201746	65470	96803	352.025	0.71		C15 H12 O8 S	16	hilic-	(351.0183, 29558.18)(352.0216, 4493.59)(397.0231, 120.24)	352.025
5,7,4'-Trihydroxyflavanone 7-sulfate Esi-3.6090004				LMPK12140327	52811	0.52328	0.0023145	DOWN	34299	79825	96780	68990	33912	79530	39291	37462	49662	39507	398.031	3.609		C15 H12 O8 S	16	hilic-	(397.0233, 10016.86)(398.025, 2460.81)(399.0259, 513.14)	352.025
5,7,8-Trihydroxy-3,6-dimethoxyflavone				LMPK12113299	51711	2.1706	0.0068018	UP	50217	17067	17194	17325	42155	28102	30904	47595	12073	34065	330.074	0.714		C17 H14 O7	16	hilic+	(331.0814, 5225.1)(332.0844, 848.88)(333.0862, 84.57)	330.074
5,7,8-Trimethoxyflavanone				LMPK12140662	53139	1.0356	0.72047	UP	88944	73845	79687	100229	69734	59965	78013	65823	67755	68941	314.115	1.998		C18 H18 O5	16	hilic-	(313.1073, 9794.34)(314.1109, 1433.56)(359.1126, 115.68)	314.115
5,7,8-Trimethoxyflavanone				LMPK12140662	53139	1.288	0.2749	UP	256039	241831	236575	277837	413458	310846	336340	261187	292073	473423	314.116	10.57		C18 H18 O5	16	C18+	(337.1054, 57672.82)(338.1084, 10542.43)(339.1111, 1373.64)(651.2199, 1968.57)(652.223, 825.35)(315.1231, 18726.73)(316.1269, 3473.44)(332.1498, 19015.69)(333.1528, 3972.09)	314.115
5,8,11-Heptadecatriynoic acid				LMFA01030479	74136	1.047	0.64269	UP	621903	648205	728453	580980	587736	463830	615295	618851	474885	579243	258.159	4.487		C17 H22 O2	16	C18+	(539.3032, 962.53)(259.1663, 173968.62)(260.1687, 21921.46)(261.1695, 2768.48)(517.3232, 784.07)	258.162
5,8,2'-Trihydroxyflavone				LMPK12110087	48523	1.6323	0.0835	UP	62448	24736	23854	18655	29785	18188	24901	27134	23812	25417	270.053	1.072		C15 H10 O5	16	hilic-	(269.0461, 10947.9)(270.0494, 1682.97)	270.053
5?-Chola-3,8(14),11-trien-24-oic Acid					42906	22218	9.73E-11	UP	28404	1	1	1	28523	1	18914	22426	1	12720	354.256	9.064		C24 H34 O2	16	C18+	(355.2635, 9197.94)(356.2671, 2217.88)	354.256
5?-Chola-3,8(14),11-trien-24-oic Acid					42906	32276	1.33E-11	UP	38073	1	1	1	45028	1	27868	31566	1	23370	354.254	1.657		C24 H34 O2	16	hilic+	(355.2631, 6701.14)(356.2664, 1639.04)	354.256
5?-Deoxy-5?-(methylthio)adenosine	2457-80-9	HMDB01173	C00170		3425	0.93858	0.86174	DOWN	49261	40382	43402	38021	52295	74336	43484	32452	36954	40341	297.091	4.202		C11 H15 N5 O3 S	16	C18+	(298.0974, 20697.17)(299.1013, 3605.16)(300.0956, 1316.83)	3.533
5?-Deoxy-5?-(methylthio)adenosine	2457-80-9	HMDB01173	C00170		3425	0.73366	0.24938	DOWN	118279	118375	138506	107980	122973	226719	105823	78619	103120	100064	297.09	1.991		C11 H15 N5 O3 S	16	hilic+	(298.0974, 29161.24)(299.1007, 4038.02)(300.0971, 1392.12)	3.533
5H-Oxireno[4,5]furo[3,2-g][1]benzopyran-5-one, 1a,8b-dihydro-3-methoxy-	102826-89-1				1206	0.83108	0.0084152	DOWN	24952	35128	33645	30629	27687	30739	23342	22843	27390	24768	278.045	0.9		C12 H8 O5	16	hilic-	(277.0378, 3303.79)(278.0385, 685.87)	232.037
5H-Pyrrolo[3,4-b]pyrazin-5-one, 6-(5-chloro-2-pyridinyl)-6,7-dihydro-7-hydroxy-	43200-81-3				3079	19.438	3.84E-08	UP	522577	25320	22612	39803	571794	33283	526651	475679	26427	606700	322.047	3.217		C11 H7 Cl N4 O2	16	C18-	(321.0396, 143936.95)(322.0421, 14523.35)(323.0392, 6569.54)(324.0412, 793.63)	262.026
5H-Pyrrolo[3,4-b]pyrazin-5-one, 6-(5-chloro-2-pyridinyl)-6,7-dihydro-7-hydroxy- Esi-3.0709996	43200-81-3				3079	1.0891	0.6537	UP	28086	20337	21939	31951	28755	33746	27119	18041	20599	30057	322.046	3.071		C11 H7 Cl N4 O2	16	C18-	(321.0392, 65021.72)(322.0418, 7220.22)(323.039, 3363.31)	262.026
5H-Pyrrolo[3,4-b]pyrazin-5-one, 6-(5-chloro-2-pyridinyl)-6,7-dihydro-7-hydroxy- Esi-3.1349995	43200-81-3				3079	17.876	4.74E-08	UP	409271	20337	21939	31256	463587	33746	432871	387110	20599	460472	322.047	3.135		C11 H7 Cl N4 O2	16	C18-	(321.0396, 115228.74)(322.042, 11816.41)(323.0385, 5357.79)	262.026
6'-Sialyllactose	35890-39-2	HMDB06569			58463	0.32474	2.60E-05	DOWN	126701	393239	404696	276772	101193	309320	88114	96649	267946	91695	633.211	0.964		C23 H39 N O19	16	C18-	(632.2047, 109370.01)(633.2073, 24851.61)(634.2094, 5955.95)(635.214, 1014.37)	633.212
6'-Sialyllactose	35890-39-2	HMDB06569			58463	0.44131	2.71E-04	DOWN	69379	144509	160018	126518	57099	140339	45760	75899	141782	49839	633.211	6.917		C23 H39 N O19	16	hilic-	(1265.412, 214.75)(632.2042, 23964.17)(633.2073, 5855.86)(634.2097, 1435.06)(635.2119, 201.65)	633.212
6'-Sialyllactose	35890-39-2	HMDB06569			58463	0.074054	0.0092095	DOWN	5867	17129	18680	12408	1	13520	1	1	14041	1	633.212	0.968		C23 H39 N O19	16	C18+	(656.2006, 794.61)(634.2198, 3804.79)(635.2238, 880.41)	633.212
6-(2-Chloroallylthio)purine			C15397		70866	1.0834	0.76703	UP	15593	15928	28341	15767	12657	10001	25498	19235	28754	28756	272.011	0.884		C8 H7 Cl N4 S	16	C18-	(271.0038, 11260.33)(272.0065, 1139.49)	226.008
6-(2-Chloroallylthio)purine			C15397		70866	1.0639	0.19065	UP	21800	21546	22096	21022	22916	21266	20968	21951	22884	21925	272.012	4.919		C8 H7 Cl N4 S	16	hilic-	(543.0147, 458.25)(271.0046, 3624.29)(272.0079, 65.56)	226.008
6-(Dibromomethylene)-17beta-hydroxyandrost-4-en-3-one			C15352		70825	0.80029	0.16996	DOWN	65687	80202	94493	90450	64088	83978	96001	43474	74818	50962	456.029	0.769		C20 H26 Br2 O2	16	hilic-	(455.0222, 16593.71)(456.0233, 3673.66)(457.0219, 2453.83)	456.03
6-(Ethylthio)purine	5417-84-5		C14623		70212	0.93967	0.44196	DOWN	66324	97932	78480	80653	72849	74683	72164	67494	63640	70600	226.052	2.741		C7 H8 N4 S	16	hilic-	(225.0453, 11658.87)(226.0465, 1132.26)(227.0419, 500.69)	180.047
6-(Ethylthio)purine	5417-84-5		C14623		70212	0.95028	0.45519	DOWN	158507	176780	182902	167810	173002	174906	167741	145204	153863	165868	180.046	1.244		C7 H8 N4 S	14	C18+	(181.0534, 42057.43)(182.0549, 3917.28)(183.0492, 894.16)	180.047
6-(Ethylthio)purine	5417-84-5		C14623		70212	0.92016	0.080493	DOWN	1526409	1617435	1678838	1700728	1526199	1605212	1641701	1477234	1511903	1499408	180.048	2.746		C7 H8 N4 S	14	hilic+	(203.0362, 424.44)(181.0552, 176602.72)(182.0583, 12053.02)(361.0988, 18649.54)(362.1019, 2513.75)(363.0968, 1811.29)	180.047
6-(Isopropylthio)purine			C15347		70820	1.2055	0.96225	UP	1	1	24290	21275	33034	42492	40629	45342	55866	47839	240.068	1.016		C8 H10 N4 S	16	hilic-	(239.0605, 25964.36)(240.0613, 5231.07)	194.063
6-Acetamido-3-aminohexanoate			C03846		66060	1.3193	0.0025711	UP	245644	179568	187562	178889	198129	157812	207487	224051	173773	216861	188.117	1.083		C8 H16 N2 O3	16	C18-	(187.1094, 77847.65)(188.1117, 6441.56)	188.116
6-Acetamido-3-aminohexanoate			C03846		66060	1.4193	0.021227	UP	269293	192395	169248	217263	192725	123838	205843	243018	170060	252210	188.116	7.46		C8 H16 N2 O3	16	hilic-	(375.2242, 528.71)(187.1097, 44059.79)(188.1127, 3508.65)(189.1149, 283.48)	188.116
6-Acetamido-3-aminohexanoate			C03846		66060	1.1908	0.01618	UP	1162677	982132	992051	906716	1047415	805425	1111529	1127832	967746	1084770	188.117	1.094		C8 H16 N2 O3	16	C18+	(211.1053, 926.77)(189.1243, 354823.88)(190.1274, 30057.77)(191.1314, 3241.18)	188.116
6-Acetamido-3-aminohexanoate			C03846		66060	1.2541	0.017344	UP	3916099	2945674	2718794	3379583	3274134	2329604	3413346	3899400	2783048	3726036	188.117	7.462		C8 H16 N2 O3	15	hilic+	(211.1063, 1072.03)(399.2186, 245.26)(189.1241, 645998.2)(190.1269, 53201.59)(191.1288, 5232.82)(377.2393, 1802.38)(378.2366, 377.07)	188.116
6-Acetamido-3-aminohexanoate Esi+1.2460002			C03846		66060	1.2165	0.28882	UP	96335	55950	75288	64863	80261	69337	99860	79416	74398	56540	188.117	1.246		C8 H16 N2 O3	14	C18+	(189.1229, 11217.64)(190.1251, 927.86)(206.1526, 12935.87)	188.116
6-Acetamido-3-oxohexanoate			C03682		66023	2.711	0.08197	UP	12528	12231	1	14718	11305	1	11871	14241	1	15659	187.085	5.631		C8 H13 N O4	16	hilic-	(186.0781, 1851.88)(187.0813, 151.74)(246.0995, 588.86)	187.084
6-Acetamido-3-oxohexanoate			C03682		66023	1.1504	0.51945	UP	12103	18488	1	26939	26290	17110	19025	38717	39377	21017	187.086	1.887		C8 H13 N O4	16	C18+	(210.0716, 1309.31)(188.093, 7833.99)(189.0955, 803.78)	187.084
6-Acetamido-3-oxohexanoate			C03682		66023	0.61954	0.014572	DOWN	36362	90438	71178	96655	44530	68258	55448	56863	64387	54249	187.086	5.062		C8 H13 N O4	16	hilic+	(210.0754, 5145.63)(188.0933, 6830.66)(189.0958, 641.82)	187.084
6-Acetamido-3-oxohexanoate 2.611			C03682		66023	3.28E-05	1.75E-11	DOWN	1	48396	32554	23196	1	36060	1	1	21744	1	187.085	2.611		C8 H13 N O4	16	hilic-	(186.0779, 5139.29)(187.0793, 500.42)(246.0982, 760.35)	187.084
6-Acetamido-3-oxohexanoate Esi+1.7250003			C03682		66023	1.0519	0.6878	UP	34937	30488	33892	39942	27954	35013	36589	34937	28681	41672	187.085	1.725		C8 H13 N O4	16	C18+	(188.0925, 4958.93)(189.0928, 608.99)	187.084
6-Acetamido-3-oxohexanoate Esi+2.6609998			C03682		66023	0.84137	0.39323	DOWN	49508	35691	47645	29650	32910	34124	27294	29340	41516	25703	187.085	2.661		C8 H13 N O4	16	hilic+	(188.092, 4794.0)(189.0915, 1003.92)	187.084
6-Acetylpicropolin	116187-56-5		C09055		67389	26672	3.13E-13	UP	29624	1	1	1	21742	1	20227	27749	1	26329	460.175	5.3		C24 H28 O9	16	C18-	(459.1683, 6591.0)(460.1716, 1511.2)	460.173
6-Acetylpicropolin	116187-56-5		C09055		67389	5.3293	0.13352	UP	146342	1	1	50899	152212	64815	162543	163058	39620	171977	460.176	1.188		C24 H28 O9	16	hilic-	(459.1691, 14523.21)(460.1725, 3058.29)	460.173
6-Acetylpicropolin Esi-5.162	116187-56-5		C09055		67389	41941	6.26E-14	UP	38210	1	1	1	31989	1	45137	44306	1	38225	460.176	5.162		C24 H28 O9	16	C18-	(459.1683, 4204.64)(460.1718, 912.72)	460.173
6-APA	551-16-6		C02954		64541	1.3639	4.24E-04	UP	45494	33648	33980	37488	46686	29304	46714	44761	30767	47594	216.058	2.952		C8 H12 N2 O3 S	16	hilic+	(217.0646, 6266.75)(218.0685, 620.84)	216.057
6-Benzylaminopurine	1214-39-7		C11263		68947	1.1318	0.51598	UP	86484	88746	93243	100039	86359	91801	130923	99168	59761	83755	225.101	3.945		C12 H11 N5	16	C18+	(226.1087, 17963.18)(227.1119, 2285.13)(243.133, 7562.54)(244.1273, 1616.31)	225.101
6-Benzylaminopurine	1214-39-7		C11263		68947	0.96419	0.99671	DOWN	1	25945	32385	1	23868	24533	36362	28998	34910	28789	225.103	6.325		C12 H11 N5	13	hilic+	(226.1109, 2474.73)(227.114, 231.68)	225.101
6-Benzylaminopurine Esi+3.7130005	1214-39-7		C11263		68947	1.0756	0.60341	UP	48539	44310	59160	47633	64724	54724	53518	65706	58299	50630	225.1	3.713		C12 H11 N5	16	C18+	(226.108, 15772.81)(227.1082, 2665.71)	225.101
6-Bromo-2-naphthol	15231-91-1		C14352		69987	0.99695	0.98979	DOWN	43764	60404	47142	53990	56071	57305	52279	48176	41714	43988	267.975	0.872		C10 H7 Br O	16	C18-	(266.9678, 19376.48)(267.9713, 1414.06)	221.968
6-Bromo-2-naphthol	15231-91-1		C14352		69987	0.98716	0.91852	DOWN	40593	49039	43660	40715	39527	38115	45868	37458	36170	40783	238.997	0.779		C10 H7 Br O	16	C18+	(240.0036, 14096.73)(241.0103, 3051.28)	221.968
6-Cyano-7-nitroquinoxaline-2,3-dione	115066-14-3		C13668		69622	0.71671	0.1197	DOWN	54716	105112	133172	95712	84234	96894	111187	78980	128677	50928	292.043	1.262		C9 H4 N4 O4	16	C18-	(291.0359, 33250.48)(292.0397, 3777.05)	232.023
6-Desmethoxy hormothamnione diacetate					65420	0.71439	0.080493	DOWN	20608	40190	35881	25445	21604	24910	26727	23782	31819	23987	484.139	6.493		C25 H24 O10	16	hilic+	(485.1457, 6732.64)(486.1484, 954.47)	484.137
6-Desmethylprazosin	60548-04-1				2064	5.70E-05	5.47E-14	DOWN	1	19611	15183	22709	1	18680	1	1	16854	1	369.146	3.893		C18 H19 N5 O4	16	hilic-	(368.138, 2882.34)(369.1409, 405.44)(370.1357, 171.6)	369.144
6-Hydroxy-3-succinoylpyridine			C19631		73269	0.86716	0.38768	DOWN	1281241	1110457	1249645	1153143	876259	1408365	1352302	1027689	1527310	779553	195.054	1.917		C9 H9 N O4	13	hilic-	(194.0474, 130759.73)(195.0505, 12727.36)(196.0499, 1502.97)(254.0544, 1299.14)(240.0481, 53057.95)	195.053
6-Hydroxy-3-succinoylpyridine Esi-1.9169999			C19631		73269	0.73732	0.70317	DOWN	980106	251670	1108019	1144591	631441	644030	801347	462947	1517627	413844	195.054	1.917		C9 H9 N O4	16	hilic-	(435.1068, 2207.57)(436.0999, 741.11)(194.0472, 139349.27)(195.0505, 15588.08)(196.0523, 1816.55)	195.053
6-Hydroxy-3-succinoylpyridine Esi-2.958			C19631		73269	0.90161	0.58192	DOWN	652730	676106	802190	564326	151378	381589	856971	628226	686403	341912	195.054	2.958		C9 H9 N O4	16	hilic-	(389.1002, 7618.02)(390.1048, 1333.7)(391.117, 409.21)(194.0472, 92989.85)(195.0501, 8138.01)(240.0527, 8017.58)(241.0549, 1046.19)	195.053
6-Hydroxy-3-succinoylpyridine Esi-3.062			C19631		73269	1.2319	0.12022	UP	595120	633844	627635	515644	608423	490414	846568	560292	486484	582550	195.055	3.062		C9 H9 N O4	16	hilic-	(194.0474, 73801.09)(195.0504, 6320.67)(196.0525, 747.29)(240.0531, 5416.32)	195.053
6-hydroxy-7E,9E-Octadecadiene-11,13,15,17-tetraynoic acid					35319	1.8566	0.37164	UP	18951	15780	15360	18567	17152	1	33075	20680	19644	30013	326.117	3.851		C18 H16 O3	16	hilic-	(325.1084, 4693.71)(326.1122, 828.57)(327.1063, 225.15)	280.11
6-Hydroxyindolelactate			C05657		66327	1.1174	0.10231	UP	284054	242951	257002	285284	263741	255043	275655	278125	281244	293462	267.074	3.657		C11 H11 N O4	16	C18-	(533.1401, 2885.39)(534.143, 729.37)(266.067, 77158.18)(267.0697, 8660.68)(268.0718, 1238.36)	221.069
6-Hydroxykaempferol 3,7,4'-trimethyl ether				LMPK12112880	51292	1.0727	0.54005	UP	128425	149083	149852	146515	138159	115255	169344	149328	122985	167891	344.093	0.805		C18 H16 O7	16	hilic+	(345.1001, 2174.38)(346.1038, 387.48)(347.0987, 47.56)(362.1272, 22971.75)(363.13, 3755.93)(364.1281, 1474.8)	344.09
6-Hydroxykaempferol 7,4'-dimethyl ether 3-sulfate				LMPK12112885	51297	2.9072	6.96E-05	UP	129830	48125	47122	47914	106926	39560	100722	146290	30901	98980	410.029	6.435		C17 H14 O10 S	16	C18-	(409.0228, 34635.87)(410.026, 6018.15)	410.031
6-Hydroxykaempferol 7,4'-dimethyl ether 3-sulfate				LMPK12112885	51297	1.7815	0.010345	UP	53047	25251	23009	20695	42352	30661	29733	46837	20472	31392	410.03	0.717		C17 H14 O10 S	16	hilic-	(409.0235, 4884.52)(410.0268, 744.56)	410.031
6-HydroxyKetanserin	94840-70-7				892	208410	5.33E-16	UP	209264	1	1	1	187450	1	210166	223907	1	209123	428.188	5.019		C22 H22 F N3 O4	16	C18+	(429.1951, 36962.89)(430.1985, 7768.47)	411.159
6-Hydroxykynurenic acid			C08480		67010	0.3324	3.19E-05	DOWN	33774	115860	127903	173659	37987	112520	46162	39144	106246	42300	205.037	3.647		C10 H7 N O4	16	C18-	(204.0305, 40996.19)(205.0335, 4579.73)	205.037
6-Hydroxykynurenic acid			C08480		67010	0.25178	0.14924	DOWN	1	47280	52838	63673	18011	44556	20592	18188	33359	1	205.038	2.943		C10 H7 N O4	16	hilic-	(204.0312, 8395.03)(205.0356, 1753.96)(264.0559, 1800.88)	205.037
6-Hydroxykynurenic acid			C08480		67010	0.28095	1.15E-05	DOWN	43065	183084	188085	227076	47403	164587	57082	51881	148465	54932	205.038	3.649		C10 H7 N O4	16	C18+	(206.0453, 47543.75)(207.0487, 5181.13)	205.037
6-Hydroxykynurenic acid			C08480		67010	0.24531	3.04E-05	DOWN	46221	265283	230353	266260	53239	183383	61492	53333	167082	65236	205.038	2.946		C10 H7 N O4	16	hilic+	(228.0281, 139.57)(206.0453, 28316.15)(207.0485, 3109.09)(208.051, 219.23)	205.037
6-Hydroxykynurenic acid Esi+4.975999			C08480		67010	0.40874	0.072113	DOWN	27185	168439	173815	337676	125987	254575	42973	171180	321010	155435	205.037	4.976		C10 H7 N O4	16	hilic+	(206.0451, 13067.87)(207.0484, 1351.23)(223.0799, 277.16)	205.037
6-Hydroxykynurenic acid Esi+5.811999			C08480		67010	1.2893	0.4719	UP	12511	12862	13693	14311	12994	1	16155	15924	14370	15475	227.02	5.812		C10 H7 N O4	15	hilic+	(228.0273, 3247.65)(229.0279, 389.9)	205.037
6-Hydroxyl-1,6-dihydropurine ribonucleoside	136315-04-3		C04583		66214	1.4814	6.55E-04	UP	64474	38160	40514	51982	58223	40226	53330	58422	36268	54875	270.097	3.13		C10 H14 N4 O5	16	hilic-	(269.0892, 5766.55)(270.0927, 511.08)	270.096
6-Hydroxymelatonin	2208-41-5	HMDB04081	C05643		7013	1.0559	0.48222	UP	41658	35657	32865	39225	39977	36404	31255	39783	34619	35836	248.117	5.785		C13 H16 N2 O3	16	C18+	(249.1235, 10624.63)(250.1266, 1879.07)	248.116
6-Hydroxymelatonin	2208-41-5	HMDB04081	C05643		7013	0.86431	0.044276	DOWN	69693	76469	73290	77307	68420	79612	64527	75529	86672	71888	248.116	3.178		C13 H16 N2 O3	16	hilic+	(249.1236, 9307.04)(250.1261, 1645.91)	248.116
6-Hydroxyondansetron glucuronide	126671-75-8				1656	1.6888	0.62008	UP	30170	18654	15197	19309	1	11759	27837	39499	17562	32523	485.177	4.34		C24 H27 N3 O8	16	hilic-	(484.17, 3859.86)(485.1734, 1011.61)	485.18
6-Hydroxyondansetron glucuronide	126671-75-8				1656	0.81798	0.13786	DOWN	132709	156871	190211	141063	123736	123793	124439	138575	165107	136673	507.158	1.616		C24 H27 N3 O8	16	hilic+	(508.1673, 27096.69)(509.1702, 5579.11)(510.1719, 1284.62)	485.18
6-Hydroxyondansetron glucuronide Esi+1.8570002	126671-75-8				1656	0.8881	0.30807	DOWN	32932	35453	37934	31208	29651	27879	27032	32228	36529	33182	507.159	1.857		C24 H27 N3 O8	16	hilic+	(508.1663, 2697.88)(509.1709, 562.38)	485.18
6-Hydroxyondansetron glucuronide Esi+4.344001	126671-75-8				1656	0.47037	0.0089925	DOWN	27591	48015	48447	59933	23511	26956	14643	23071	43951	20981	485.18	4.344		C24 H27 N3 O8	16	hilic+	(486.1874, 7794.59)(487.1903, 2196.97)(488.1935, 280.14)	485.18
6-Imino-5-oxocyclohexa-1,3-dienecarboxylate			C04584		66215	0.65069	0.010313	DOWN	70907	135715	137718	138092	80515	113199	89172	73954	93216	98105	151.027	1.261		C7 H5 N O3	16	hilic+	(152.0344, 2857.88)(169.0612, 17957.42)(170.0636, 1660.29)	151.027
6-Iminocyclohexa-2,4-dienone			C17500		71740	0.37405	0.20913	DOWN	1	51166	47293	50429	28045	42398	28672	1	36880	30355	107.037	0.912		C6 H5 N O	14	hilic+	(108.0444, 4329.22)(109.0477, 263.29)	107.037
6-Mercaptopurine ribonucleotide	53-83-8		C04646		716	0.17949	3.46E-05	DOWN	8471	55685	52923	66884	12589	101484	14564	9999	48548	9401	364.024	5.684		C10 H13 N4 O7 P S	16	C18-	(363.0173, 26452.13)(364.0202, 4473.97)	364.024
6-Mercaptopurine ribonucleotide	53-83-8		C04646		716	3.02E-05	7.15E-12	DOWN	1	29688	27920	38066	1	51681	1	1	26993	1	364.026	0.774		C10 H13 N4 O7 P S	16	hilic-	(363.0179, 5842.52)(364.0204, 1192.71)	364.024
6-Mercaptopurine ribonucleotide	53-83-8		C04646		716	2.89E-05	2.08E-11	DOWN	1	28698	26727	33383	1	53414	1	1	26554	1	364.025	0.772		C10 H13 N4 O7 P S	16	hilic+	(365.0327, 8076.76)(366.0364, 1301.53)	364.024
6-Mercaptopurine ribonucleotide Esi-5.61	53-83-8		C04646		716	0.4314	5.90E-04	DOWN	12612	45237	39077	37330	17291	34352	16500	13544	23196	12612	364.024	5.61		C10 H13 N4 O7 P S	16	C18-	(363.0171, 12513.25)(364.0199, 2190.27)	364.024
6-Methoxypulcherrimin				LMPK12113394	51806	1.1138	0.55146	UP	29464	21933	17578	22149	19987	18468	14425	21475	18663	18702	370.07	2.015		C19 H14 O8	16	hilic-	(369.0625, 3634.05)(370.0663, 362.39)	370.069
6-Methyl-5-octenoic acid				LMFA01020103	4629	0.59985	0.4387	DOWN	43599	36635	26516	18250	32318	84648	18858	33063	80020	15983	156.115	1.149		C9 H16 O2	16	hilic-	(155.1084, 912.19)(201.1138, 12305.47)(202.1174, 1210.3)	156.115
6-Methyladenine	443-72-1	HMDB02099	C08434		58095	1.1184	0.31128	UP	338313	304070	312454	301775	351627	291122	360828	341147	271006	256866	149.071	1.169		C6 H7 N5	16	C18+	(150.078, 136139.38)(151.0805, 9240.13)	149.07
6-Methyladenine	443-72-1	HMDB02099	C08434		58095	0.28045	0.083769	DOWN	1	18649	13659	15112	1	17675	10637	1	15750	12757	149.07	4.425		C6 H7 N5	16	hilic+	(150.0772, 3283.83)(151.0857, 755.01)	149.07
6-Methylchrysene	1705-85-7		C19451		73145	0.86	0.25383	DOWN	25487	25640	36525	36242	29602	35912	32094	24933	33107	31050	242.109	5.051		C19 H14	16	C18+	(243.1155, 9311.61)(244.118, 1785.66)	242.11
6-Methylchrysene	1705-85-7		C19451		73145	0.61905	0.42197	DOWN	10626	11798	13306	14047	11151	12954	10982	1	13739	9267	242.107	5.721		C19 H14	16	hilic+	(243.1146, 2367.35)(244.1175, 661.81)	242.11
6-methyltetrahydropterin	942-41-6	HMDB02249			6572	1.0392	0.55715	UP	314794	276814	289407	291414	285333	271446	237330	303382	255190	296146	181.098	1.016		C7 H11 N5 O	16	C18+	(204.0872, 43782.44)(205.086, 8104.14)(206.0815, 2711.74)(182.1026, 3171.13)(183.1026, 659.12)	181.096
6-methyltetrahydropterin Esi+1.1350001	942-41-6	HMDB02249			6572	2.1028	0.34112	UP	304795	39440	55098	43364	52031	50793	51820	59342	56232	57972	181.096	1.135		C7 H11 N5 O	16	C18+	(204.0875, 23115.76)(182.1023, 3749.46)(183.1093, 1786.55)	181.096
6-Methylthioguanine	1198-47-6				502	1.62E-05	8.21E-15	DOWN	1	65089	77162	58273	1	62946	1	1	64320	1	181.041	1.281		C6 H7 N5 S	13	C18-	(180.0343, 24561.94)(181.037, 3024.03)(182.0321, 1214.96)	181.042
6-Methylthioguanine	1198-47-6				502	0.13573	7.84E-09	DOWN	1662835	13014840	14623244	13148505	1607250	13597068	1959077	1580687	13483831	1893070	181.043	2.423		C6 H7 N5 S	16	hilic-	(362.0796, 4606.84)(180.0358, 1371965.9)(181.0386, 76565.45)	181.042
6-Methylthioguanine	1198-47-6				502	3.09E-05	7.36E-14	DOWN	1	35117	37363	28362	1	30611	1	1	30914	1	181.042	1.286		C6 H7 N5 S	16	C18+	(182.0489, 11869.05)(183.0514, 2461.27)	181.042
6-Methylthioguanosine monophosphate	34020-33-2		C16620		71266	9.91E-05	0.016371	DOWN	1	13171	13300	11976	1	1	1	1	10601	1	393.052	0.922		C11 H16 N5 O7 P S	16	hilic+	(394.0588, 343.81)(411.085, 1931.58)(412.0875, 406.73)(413.0843, 184.72)	393.051
6-O-(beta-D-Xylopyranosyl)-beta-D-glucopyranose			C11535		69089	1.2028	0.015018	UP	94689	71660	76866	84873	93743	76255	88673	81219	82283	87262	312.105	1.021		C11 H20 O10	16	C18-	(347.0724, 928.61)(311.0978, 3605.47)(312.0992, 587.73)(371.1212, 4092.23)(357.1038, 7803.23)(358.1072, 1030.73)	312.106
6-O-(beta-D-Xylopyranosyl)-beta-D-glucopyranose			C11535		69089	1.1324	0.38369	UP	498016	340258	349767	386508	338940	400602	289361	397192	330433	414586	312.106	3.503		C11 H20 O10	16	hilic-	(311.0989, 9484.1)(312.102, 1127.77)(371.1199, 3420.96)(372.1233, 459.97)(357.1041, 23041.55)(358.1075, 2949.8)(359.1097, 695.03)	312.106
6-O-(beta-D-Xylopyranosyl)-beta-D-glucopyranose			C11535		69089	0.94033	0.20215	DOWN	75713	68036	78244	74451	64539	79576	65085	70029	68369	70730	329.133	1.02		C11 H20 O10	16	C18+	(330.1396, 17170.1)(331.1432, 2194.34)	312.106
6-O-(beta-D-Xylopyranosyl)-beta-D-glucopyranose			C11535		69089	0.61629	0.065306	DOWN	50986	60135	51309	78611	43805	73023	62913	26986	70281	25480	334.088	3.634		C11 H20 O10	16	hilic+	(335.0951, 4106.31)(336.1009, 490.44)	312.106
6-O-(beta-D-Xylopyranosyl)-beta-D-glucopyranose Esi-3.6419992			C11535		69089	0.88704	0.32892	DOWN	189291	268581	190452	246380	215844	271181	217626	169537	196581	190568	312.106	3.642		C11 H20 O10	16	hilic-	(623.2075, 1112.82)(311.0988, 8568.87)(312.1021, 942.37)(357.104, 18429.12)(358.1076, 2357.76)	312.106
6-O-Methylguanine	20535-83-5				64619	0.85674	0.11595	DOWN	276547	422465	359810	440201	311787	377710	348940	294295	296103	295321	165.065	3.681		C6 H7 N5 O	16	hilic-	(329.1172, 497.89)(164.0584, 68824.64)(165.0611, 4780.57)(166.0621, 112.66)	165.065
6-O-Methylguanine	20535-83-5				64619	0.81414	0.039786	DOWN	3790058	5483868	4782918	5555665	4142578	4969798	4651818	4037163	4086396	4137238	165.066	3.684		C6 H7 N5 O	16	hilic+	(188.0541, 1599.19)(353.1201, 176.71)(166.073, 766619.06)(167.0755, 50151.46)(168.0741, 3763.58)(331.1379, 46949.44)(332.1407, 6773.82)(333.1428, 1245.3)	165.065
6-O-Methylguanine 1.9699998	20535-83-5				64619	3.06E-05	0.01217	DOWN	1	46350	35948	35245	1	56766	1	1	1	1	165.065	1.97		C6 H7 N5 O	16	hilic-	(164.0578, 3863.43)(165.0592, 229.35)	165.065
6-O-Methylguanine Esi+2.986	20535-83-5				64619	0.77195	0.0031993	DOWN	135660	184637	178566	182315	145318	164664	138812	132711	151346	130571	165.065	2.986		C6 H7 N5 O	16	hilic+	(166.0727, 22795.16)(167.0761, 2157.03)(348.1687, 1249.41)(349.121, 958.94)	165.065
6-Prenylisocaviunin				LMPK12050439	47943	20734	8.69E-14	UP	20859	1	1	1	20388	1	16255	22230	1	17965	442.166	5.451		C24 H26 O8	16	C18-	(441.1577, 5999.31)(442.1605, 1388.0)	442.163
6-Sialyl-N-acetyllactosamine	78969-47-8	HMDB06584			58472	1.3205	0.26334	UP	33716	14609	26831	18709	29022	26959	18214	26585	14738	18903	674.237	1.084		C25 H42 N2 O19	16	C18-	(673.2297, 5125.73)(674.2333, 1380.0)	674.238
6-Sialyl-N-acetyllactosamine Esi-1.0430001	78969-47-8	HMDB06584			58472	1.4366	0.62605	UP	33716	7493	26831	7847	29022	26959	6912	26585	8239	7800	674.237	1.043		C25 H42 N2 O19	16	C18-	(673.2297, 5125.73)(674.2333, 1380.0)	674.238
6-Thiouric acid	2002-60-0		C16613		718	1.0463	0.61681	UP	121367	125647	103675	160897	104020	99197	124702	121759	107236	113887	184.006	3.07		C5 H4 N4 O2 S	16	hilic-	(182.9987, 10539.73)(184.0014, 472.34)	184.006
6-Thioxanthine 5'-monophosphate	3237-49-8		C16618		71265	2.2632	4.85E-04	UP	31497	12733	11516	12772	27513	13166	20162	25244	8473	20297	380.019	6.424		C10 H13 N4 O8 P S	16	C18-	(379.0121, 7557.98)(380.0152, 1274.42)	380.019
6,5'-Dihydroxy-3,7,2',4'-tetramethoxyflavone				LMPK12111597	50015	0.8319	0.63865	DOWN	1	16606	14565	21657	1	1	18659	15882	14979	16872	374.1	2.831		C19 H18 O8	16	hilic-	(373.0925, 2902.4)(374.0946, 470.1)	374.1
6,7-Dimethyltetrahydropterin	167423-51-0	HMDB02397			6665	1.7808	0.37816	UP	31427	1	17377	20456	20694	19892	33963	16580	16258	23074	195.112	5.77		C8 H13 N5 O	15	hilic-	(194.1046, 5251.79)(195.11, 395.8)	195.112
6,8-Dihydroxypurine	13231-00-0	HMDB01182			58027	1.0639	0.38722	UP	536580	447574	493395	577573	542613	438058	443499	471076	453459	427353	152.034	1.82		C5 H4 N4 O2	13	hilic-	(151.027, 68779.73)(152.03, 3628.19)	152.033
6,8-Dihydroxypurine	13231-00-0	HMDB01182			58027	1.034	0.83158	UP	118341	160494	134786	134461	141041	135414	160979	126774	119510	156804	152.035	1.275		C5 H4 N4 O2	16	C18+	(175.0243, 44216.43)(176.0276, 2717.49)(153.0408, 1007.1)	152.033
6,8-Dihydroxypurine	13231-00-0	HMDB01182			58027	0.96244	0.67621	DOWN	57208	52341	58382	70793	64884	50600	52964	55820	52611	49557	152.034	1.821		C5 H4 N4 O2	16	hilic+	(153.0411, 7386.74)(154.0454, 469.37)	152.033
6alpha-Fluoro-17-hydroxycorticosterone 21-acetate			C15256		70733	0.7467	0.062309	DOWN	20528	18245	26766	31330	17202	25923	15614	22197	25787	22612	444.193	7.794		C23 H31 F O6	16	hilic+	(445.2002, 3500.95)(446.203, 775.39)	422.211
6b,11b,16a,17a,21-Pentahydroxypregna-1,4-diene-3,20-dione 16,17-acetonide	73603-90-4				2738	109440	8.66E-15	UP	101509	1	1	1	123707	1	101554	98287	1	91358	432.217	6.742		C24 H32 O7	16	C18-	(431.21, 33819.52)(432.213, 7199.81)(433.2112, 2020.17)	432.215
6b,11b,16a,17a,21-Pentahydroxypregna-1,4-diene-3,20-dione 16,17-acetonide	73603-90-4				2738	62.354	0.0034439	UP	318560	1	1	1	364905	25435	307570	304821	1	284388	432.217	1.073		C24 H32 O7	15	hilic-	(863.4246, 531.51)(431.2108, 33736.87)(432.2138, 6796.16)(433.2105, 2134.73)(434.2126, 280.1)	432.215
7-[2-Trifluoromethyl-4-(2-hydroxyphenyl)-1,3-dioxan-cis-5-yl]-hept-5z-enoic Acid					44667	1.3711	0.61819	UP	14987	15202	1	14987	14189	12124	1	12827	1	12128	434.156	3.177		C18 H21 F3 O5	16	hilic-	(433.1476, 2545.77)(434.1495, 560.51)	374.134
7-Aminocephalosporanic acid	957-68-6		C07756		64538	0.92029	0.22253	DOWN	28440	35241	33761	33137	25923	33124	27752	28471	26246	29427	332.068	1.221		C10 H12 N2 O5 S	16	hilic-	(331.0609, 3918.13)(332.0644, 503.43)(333.0973, 29.58)	272.047
7-Aminomethyl-7-carbaguanine		HMDB11690	C16675		62428	0.89746	0.55256	DOWN	26595	50420	61227	48904	48030	51156	67462	55656	44168	29404	179.082	3.232		C7 H9 N5 O	16	C18+	(180.0907, 19099.5)(181.0933, 2803.91)	179.081
7-Aminomethyl-7-carbaguanine		HMDB11690	C16675		62428	0.83039	0.30797	DOWN	187609	377765	354895	380148	339069	326853	394751	327693	306804	230377	179.08	2.96		C7 H9 N5 O	16	hilic+	(202.072, 1852.02)(203.0746, 142.57)(180.0876, 50931.66)(181.0899, 4392.13)	179.081
7-Aminomethyl-7-carbaguanine Esi+3.3079996		HMDB11690	C16675		62428	0.77599	0.010844	DOWN	40656	54154	47388	50568	38396	42403	40208	34173	42996	36047	179.081	3.308		C7 H9 N5 O	16	hilic+	(180.0884, 7500.38)(181.0909, 1002.59)(182.0854, 631.29)	179.081
7-Chloro-L-tryptophan			C19687		73297	37808	2.64E-15	UP	34318	1	1	1	34188	1	36063	36969	1	37025	238.052	1.065		C11 H11 Cl N2 O2	16	hilic-	(237.0444, 1452.92)(238.0472, 73.79)(283.0854, 863.77)	238.051
7-Cyano-7-deazaguanine			C15996		71122	1.3564	0.034432	UP	272201	221752	199919	194070	228074	122643	235153	234357	213486	246525	175.049	5.787		C7 H5 N5 O	16	hilic-	(174.042, 49326.5)(175.0439, 3394.13)	175.049
7-Decynoic acid, 5-oxo-				LMFA01030579	74236	0.49893	0.1457	DOWN	26479	39958	27455	53529	38870	124458	21916	21377	47019	41374	182.094	1.162		C10 H14 O3	16	hilic+	(183.1021, 5517.33)(184.1038, 834.14)(382.2262, 1166.24)	182.094
7-Deoxyloganate			C11636		64040	1.1537	0.1083	UP	180675	120428	132700	123656	153434	117370	134051	140430	136685	142325	377.169	2.438		C16 H24 O9	16	hilic+	(378.1762, 20984.11)(379.1791, 4054.11)(380.1816, 1076.81)	360.142
7-Hydroxy-3,5,8-trimethoxy-3',4'-methylenedioxyflavone				LMPK12113261	51673	1.218	0.018441	UP	32169	23316	24238	24392	28883	23087	24054	22979	21812	26611	372.085	1.761		C19 H16 O8	16	hilic-	(371.0788, 2850.35)(372.0832, 474.89)	372.084
7-Hydroxy-6-methyl-8-ribityl lumazine		HMDB04256	C05995		58232	0.88187	0.13438	DOWN	41408	46786	53474	46447	40145	42498	41085	35508	51651	42600	328.101	0.937		C12 H16 N4 O7	16	C18-	(363.083, 2850.71)(327.0965, 1604.68)(387.1144, 5880.82)(388.1168, 1003.7)	328.102
7-Hydroxy-6-methyl-8-ribityl lumazine		HMDB04256	C05995		58232	2.1877	0.3707	UP	17455	1	1	15853	20329	1	1	16612	16844	17992	328.104	5.828		C12 H16 N4 O7	16	hilic+	(351.0973, 746.02)(329.1116, 1238.22)(330.1121, 522.44)	328.102
7-Hydroxymethyl-12-methylbenz[a]anthracene sulfate	80733-96-6		C19562		73231	1.3292	0.0050138	UP	610035	413062	392357	528005	532561	436355	507844	557582	450946	580562	352.076	2.126		C20 H16 O4 S	16	hilic-	(351.0686, 82402.13)(352.0717, 10872.3)(353.077, 2217.37)	352.077
7-Hydroxyperphenazine glucuronide					1807	1.1062	0.48567	UP	56054	44458	57917	30730	37819	49851	46490	48330	42573	47920	641.178	3.024		C27 H34 Cl N3 O8 S	16	hilic-	(640.1705, 4568.05)(641.1738, 1427.55)(642.1781, 491.94)	595.176
7-Mercaptoheptanoylthreonine			C16594		71251	0.073255	2.02E-07	DOWN	30573	497279	502471	354790	21827	427481	31365	30101	467750	41474	309.124	4.046		C11 H21 N O4 S	16	C18-	(308.1172, 138005.86)(309.1199, 15598.97)(310.1158, 5919.59)	263.119
7-Mercaptoheptanoylthreonine			C16594		71251	0.062557	1.80E-07	DOWN	118152	2202045	2000124	1766690	71987	1663970	120363	110042	1922802	141999	309.126	3.078		C11 H21 N O4 S	16	hilic-	(617.242, 16421.15)(618.2449, 4135.26)(619.2424, 1951.22)(620.2445, 466.7)(308.1194, 265221.2)(309.1219, 35361.66)	263.119
7-Mercaptoheptanoylthreonine			C16594		71251	0.47746	0.017705	DOWN	47362	104891	53491	60624	31171	110557	30380	43289	54239	31314	263.119	5.555		C11 H21 N O4 S	16	C18+	(286.1086, 5161.02)(287.1114, 692.51)(264.1267, 17320.24)(265.1275, 2449.5)	263.119
7-Mercaptoheptanoylthreonine			C16594		71251	1.0452	0.53939	UP	40612	38960	36478	41597	41256	32398	34068	42675	35587	40042	263.119	4.343		C11 H21 N O4 S	16	hilic+	(286.1093, 1591.08)(264.1257, 2673.09)(265.1258, 546.55)	263.119
7-Mercaptoheptanoylthreonine 2.4879994			C16594		71251	9.41E-06	1.45E-13	DOWN	1	103381	126844	111852	1	84917	1	1	134835	1	309.124	2.488		C11 H21 N O4 S	16	hilic-	(308.1176, 4046.49)(309.1207, 805.23)(310.1191, 527.47)	263.119
7-Mercaptoheptanoylthreonine 2.965			C16594		71251	8.14E-06	1.32E-14	DOWN	1	134322	148092	126865	1	103629	1	1	138030	1	323.141	2.965		C11 H21 N O4 S	16	hilic-	(322.1339, 18462.56)(323.1366, 2610.55)(324.1298, 1143.46)	263.119
7-Mercaptoheptanoylthreonine 4.271			C16594		71251	3.42E-05	2.19E-12	DOWN	1	28446	32988	24928	1	26082	1	1	41627	1	323.139	4.271		C11 H21 N O4 S	16	C18-	(322.1323, 11750.07)(323.1352, 1788.08)	263.119
7-Mercaptoheptanoylthreonine Esi-4.346			C16594		71251	1.0606	0.29623	UP	23854	22786	22745	24024	22927	21611	20300	25334	22125	21061	263.119	4.346		C11 H21 N O4 S	16	hilic-	(262.1126, 3182.69)(263.1152, 393.63)	263.119
7-Mercaptoheptanoylthreonine Esi-5.555			C16594		71251	1.1271	0.22002	UP	15832	13897	14171	12745	14563	13261	11879	16173	13547	13369	263.118	5.555		C11 H21 N O4 S	16	C18-	(262.1115, 6853.11)(263.1153, 1202.73)	263.119
7-Mercaptoheptanoylthreonine Esi-5.596			C16594		71251	0.99962	0.96023	DOWN	28679	29349	25197	24980	24267	31667	19561	29380	24402	25516	263.119	5.596		C11 H21 N O4 S	16	C18-	(262.1115, 8723.77)(263.1143, 1047.29)	263.119
7-Mercaptoheptanoylthreonine Esi+4.472			C16594		71251	0.92696	0.38954	DOWN	28340	31693	27639	29320	26329	28025	22007	31826	27016	28632	263.118	4.472		C11 H21 N O4 S	16	hilic+	(286.1087, 2026.42)(287.1078, 332.18)(264.1259, 2481.93)(265.1274, 678.26)	263.119
7-Mercaptoheptanoylthreonine Esi+5.596			C16594		71251	0.80591	0.0057642	DOWN	48387	52568	51589	51072	37773	48717	34997	40034	47702	41650	263.119	5.596		C11 H21 N O4 S	16	C18+	(264.1268, 15942.97)(265.1285, 2437.05)	263.119
7-Methoxy-2,2,4-trimethyl-3-(4-methoxyphenyl)-2H-1-benzopyran			C15060		70554	1.1479	0.0098074	UP	2291844	1923082	2065342	1869777	2094447	1831827	2037912	2277670	1720556	2079439	310.154	3.88		C20 H22 O3	16	C18+	(334.1462, 1085.94)(334.1862, 3117.26)(311.1613, 618482.56)(312.1644, 99982.23)(313.1661, 12474.94)(621.314, 2448.45)(622.3197, 897.52)	310.157
7-Methyladenine	935-69-3	HMDB11614	C02241		62383	0.95956	0.69895	DOWN	1032126	1228407	1338076	1223196	1215124	1117569	1431810	1167019	1017572	981304	149.071	5.398		C6 H7 N5	16	hilic+	(172.0597, 4873.98)(173.0636, 273.96)(150.0782, 195420.86)(151.0807, 14062.59)(152.0767, 919.02)	149.07
7-Methylguanosine	20244-86-4				64620	0.6872	5.97E-06	DOWN	55272	83405	77153	76297	53586	78927	53622	51894	76717	54723	297.108	3.118		C11 H16 N5 O5	16	C18+	(320.0969, 1052.8)(298.1152, 22366.23)(299.1193, 3444.64)	298.115
7-Methylguanosine	20244-86-4				64620	0.52459	0.015654	DOWN	24112	80346	52438	55159	21942	61495	40878	35391	57183	43367	297.108	3.465		C11 H16 N5 O5	16	hilic+	(320.1126, 283.72)(298.115, 9924.27)(299.1192, 1722.42)	298.115
7-Methylinosine	20245-33-4	HMDB03950			58191	1.6017	0.0030795	UP	72663	60540	45955	45018	70407	33336	61803	63236	44559	77522	238.107	2.515		C11 H15 N4 O5	16	hilic-	(237.0987, 314.32)(283.1045, 7006.88)(284.1084, 844.0)	283.104
7-Methylinosine	20245-33-4	HMDB03950			58191	1.1306	0.48694	UP	90973	65288	85648	67368	86321	72480	102616	60613	79362	76466	282.098	3.253		C11 H15 N4 O5	16	C18+	(305.0861, 2630.52)(283.1048, 20166.63)(284.112, 2851.16)	283.104
7-Methylinosine	20245-33-4	HMDB03950			58191	1.1778	0.21696	UP	859024	573445	697376	640968	739614	590982	943854	629859	674565	678309	282.098	2.339		C11 H15 N4 O5	16	hilic+	(305.0887, 387.53)(283.1046, 81711.08)(284.1074, 9873.79)(285.1102, 1370.1)(565.2006, 6917.85)(566.2057, 2092.6)(567.2063, 308.47)	283.104
7-Methylinosine Esi-2.3569999	20245-33-4	HMDB03950			58191	1.2431	0.0068525	UP	54144	46941	44888	43786	46816	35486	49904	43748	38643	51002	238.107	2.357		C11 H15 N4 O5	16	hilic-	(237.0993, 495.51)(283.1048, 6456.88)(284.109, 876.52)(285.108, 171.71)	283.104
7-Methylinosine Esi-4.397	20245-33-4	HMDB03950			58191	1.3819	0.022121	UP	47181	34025	31819	34950	33315	23045	34894	41841	31490	44732	284.111	4.397		C11 H15 N4 O5	16	hilic-	(283.1035, 2806.34)(284.1075, 194.12)(329.1092, 2439.5)(330.1152, 607.49)	283.104
7-Methylinosine Esi+3.1759999	20245-33-4	HMDB03950			58191	1.0268	0.96806	UP	210358	96389	187842	159309	159957	164709	179815	164048	156617	92683	300.132	3.176		C11 H15 N4 O5	16	hilic+	(301.1396, 20537.4)(302.1419, 3434.61)	283.104
7-Methylinosine Esi+3.181	20245-33-4	HMDB03950			58191	1.0413	0.85312	UP	69334	58930	72781	61266	65506	58298	82309	49512	65335	61637	282.097	3.181		C11 H15 N4 O5	16	C18+	(305.0863, 2242.92)(283.1048, 18842.74)(284.1103, 2150.94)	283.104
7-Methyluric acid		HMDB11107	C16355		61975	1.1462	0.06341	UP	54572	52995	50634	51445	53772	57423	57330	55997	39791	50306	182.044	3.056		C6 H6 N4 O3	16	C18-	(363.0807, 832.51)(181.037, 12414.28)(182.044, 2049.54)	182.044
7-Methylxanthine	552-62-5	HMDB01991	C16353		58075	1.1389	0.62196	UP	1122069	849066	680791	851243	821613	1305639	1106028	904761	516426	544945	166.049	0.912		C6 H6 N4 O2	13	C18-	(165.0416, 222803.92)(166.0444, 12253.79)(367.0693, 24848.27)(368.1121, 3333.71)	166.049
7-Methylxanthosine			C16352		64465	1.2007	0.10998	UP	106925	92100	87274	81666	115030	74915	79011	104351	78999	108249	298.094	5.778		C11 H15 N4 O6	16	hilic+	(321.1057, 328.74)(299.1009, 17185.36)(300.1036, 2685.8)(301.1, 1317.81)	299.099
7-O-Methylsterigmatocystin			C03686	LMPK10000003	41024	0.42504	0.058909	DOWN	9415	42328	31054	11225	9850	11786	8402	8834	16680	8471	338.081	6.01		C19 H14 O6	16	C18-	(337.074, 11834.61)(338.0776, 1870.3)	338.079
7-O-Methylsterigmatocystin			C03686	LMPK10000003	41024	1.0846	0.41191	UP	57530	56480	60442	43238	46156	40844	49391	49808	50517	54567	338.081	1.5		C19 H14 O6	16	hilic-	(337.0732, 9560.72)(338.0778, 1389.13)	338.079
7-Octenoic acid, 5-oxo-				LMFA01060165	74797	0.88567	0.47236	DOWN	69343	59711	70010	72338	70090	98090	67681	63628	82360	52039	156.079	1.282		C8 H12 O3	16	hilic-	(155.0714, 214.08)(215.0931, 4967.73)(216.0964, 452.17)	156.079
7-Oxoheptanoic acid			C16590		71248	0.96841	0.6702	DOWN	1123384	1050316	942840	993448	964223	971918	849340	1061177	1022990	826173	161.106	0.926		C7 H12 O3	16	C18+	(162.113, 805655.5)(163.116, 57494.21)(164.1176, 5808.23)	144.079
7-Oxoheptanoic acid			C16590		71248	1.1184	0.47794	UP	131125	111562	102776	134010	104169	75354	91457	103320	73923	141191	161.106	6.938		C7 H12 O3	16	hilic+	(162.1129, 26811.69)(163.1169, 2170.62)	144.079
7-Oxoheptanoic acid Esi+1.132			C16590		71248	0.90931	0.055362	DOWN	213477	220104	217231	226969	192484	201096	175259	206759	204671	183719	161.106	1.132		C7 H12 O3	16	C18+	(162.1128, 40234.45)(163.1162, 3117.63)	144.079
7-Oxoheptanoic acid Esi+6.4089985			C16590		71248	1.171	0.27933	UP	17482	17263	16173	24499	20060	16837	25964	23516	15753	20972	161.106	6.409		C7 H12 O3	16	hilic+	(162.1128, 4748.41)(163.1189, 736.12)	144.079
7-Oxoheptanoic acid Esi+7.1149983			C16590		71248	0.93951	0.63239	DOWN	45948	43880	39400	49566	31573	33448	28632	48252	39558	44556	161.106	7.115		C7 H12 O3	16	hilic+	(162.1127, 12796.65)(163.1173, 1200.23)	144.079
7-Sulfocholic acid		HMDB02421		LMST04010444	84745	9.5521	0.046055	UP	163345	1	1	15523	118112	28390	31299	49817	1	45418	488.244	1.115		C24 H40 O8 S	16	hilic-	(975.4781, 149.65)(487.237, 14706.92)(488.2398, 3548.86)(489.2389, 1073.34)	488.244
7-Sulfocholic acid Esi-1.3069999		HMDB02421		LMST04010444	84745	54967	1.21E-14	UP	63550	1	1	1	49323	1	47721	52166	1	47470	488.244	1.307		C24 H40 O8 S	16	hilic-	(487.2369, 5587.97)(488.2399, 1461.24)(489.2345, 468.13)	488.244
7,12-Dimethylbenz[a]anthracene 5,6-oxide	39834-38-3		C19604		73259	1.2858	0.17541	UP	119757	97955	56764	105069	103782	118234	131738	121205	102539	139805	289.15	3.418		C20 H16 O	16	C18+	(290.1551, 19544.27)(291.1573, 5561.5)	272.12
7,12-Dimethylbenz[a]anthracene 5,6-oxide	39834-38-3		C19604		73259	2.1387	0.23044	UP	37118	22205	28103	26645	30064	1	22787	35329	1	42619	294.103	3.405		C20 H16 O	16	hilic+	(295.1107, 3100.84)(296.1153, 455.02)	272.12
7,12-Dimethylbenz[a]anthracene 5,6-oxide Esi+4.445	39834-38-3		C19604		73259	1.5617	0.12003	UP	16670	10608	16279	12153	12176	7985	11638	19045	7112	24945	294.105	4.445		C20 H16 O	16	C18+	(295.1118, 6091.79)(296.1139, 1398.6)	272.12
7,8-Diaminononanoate	21738-21-6		C01037		3324	1.4782	0.023816	UP	4434576	1738929	2367775	2777286	4301785	3134165	3377544	3803900	2779885	3517434	188.153	9.561		C9 H20 N2 O2	16	hilic+	(189.1607, 351334.47)(190.1636, 32976.92)(191.1647, 2910.57)	188.153
7,8-Dihydropyrene-7-carboxylate			C18274		72118	1.0945	0.29227	UP	41760	38063	42290	38717	43201	33433	36004	45253	33782	37179	248.084	3.138		C17 H12 O2	16	C18+	(271.0748, 2499.48)(249.0909, 7838.92)(250.0911, 1042.11)(266.1194, 811.4)	248.084
7,9-Dimethyluric acid	19039-41-9	HMDB04308			58234	1.326	0.17851	UP	2681383	2174574	1492758	2005707	2183138	2651147	2770020	2342687	1086051	1732004	196.06	0.901		C7 H8 N4 O3	15	C18-	(391.1081, 9385.38)(392.1106, 2346.22)(195.0521, 708742.94)(196.0553, 40315.6)	196.06
7H-Dibenzo[c,g]carbazole	194-59-2		C19221		72944	0.68223	0.0013332	DOWN	73498	84395	83500	87668	54062	79093	54393	58049	93663	61506	267.105	7.288		C20 H13 N	16	hilic+	(268.1118, 15459.91)(269.1128, 1409.75)	267.105
7Z,9E,11-Dodecatrienyl acetate				LMFA05000299	46250	0.76375	0.43356	DOWN	232279	315190	262613	295025	35063	201155	210109	258545	199388	238694	244.145	1.426		C14 H22 O2	16	C18+	(245.1511, 38040.28)(246.1542, 4966.46)	222.162
7Z,9E,11-Dodecatrienyl acetate				LMFA05000299	46250	0.94062	0.62247	DOWN	918413	1158650	1002590	1288184	856833	872289	885638	1144802	957456	1290780	244.143	7.355		C14 H22 O2	16	hilic+	(245.1506, 232187.84)(246.1534, 25710.9)(247.1658, 11108.57)	222.162
8-C-p-Hydroxybenzylkaempferol				LMPK12111976	50392	10.26	0.043053	UP	59036	1	1	1	36258	11163	13011	29564	7714	47326	438.097	5.898		C22 H16 O7	16	C18-	(437.0901, 14532.17)(438.0937, 3151.89)	392.09
8-C-p-Hydroxybenzylkaempferol				LMPK12111976	50392	1.2503	0.0027947	UP	19163	17245	17751	16233	18826	14659	20774	19176	16972	19827	392.089	1.951		C22 H16 O7	16	hilic-	(391.0808, 2747.64)(392.0886, 700.21)	392.09
8-deoxy-J2-IsoP				LMFA03110062	75107	0.52422	0.07119	DOWN	61536	98010	80796	76773	33327	49109	32045	31231	35681	26009	338.184	6.75		C20 H28 O3	16	hilic+	(339.1915, 21807.33)(340.196, 3827.0)(341.1955, 579.91)	316.204
8-Epideoxyloganin			C11648		41165	0.92323	0.066643	DOWN	81605	93302	90656	92941	74381	86294	83424	76747	91219	79956	374.158	3.369		C17 H26 O9	16	hilic-	(373.1506, 8256.88)(374.1537, 1394.66)(375.158, 336.61)	374.158
8-Epideoxyloganin 4.7799997			C11648		41165	0.12598	0.010172	DOWN	1	30729	30469	32991	1	18538	15787	1	23442	1	374.157	4.78		C17 H26 O9	16	hilic-	(373.1498, 2962.03)(374.1543, 557.27)	374.158
8-Hydroxy-3-chlorodibenzofuran			C15241		70718	1.1537	0.18552	UP	63241	45544	47147	55187	58126	40864	41887	47558	46190	45463	278.033	1.822		C12 H7 Cl O2	16	hilic-	(277.0256, 7804.83)(278.029, 802.49)(279.0243, 370.2)	218.013
8-Hydroxyadenine	21149-26-8	HMDB00542			5527	0.13975	1.88E-06	DOWN	21619	189076	197449	163865	17998	160243	26754	22528	209638	32404	197.054	2.169		C5 H5 N5 O	16	hilic-	(393.0972, 795.18)(196.0476, 30349.69)(197.0503, 2026.63)	151.049
8-Hydroxyadenine Esi-1.3379999	21149-26-8	HMDB00542			5527	0.80297	0.011692	DOWN	80467	120812	113499	102479	76754	106837	83291	78055	86175	82236	197.056	1.338		C5 H5 N5 O	16	hilic-	(196.0484, 13614.08)(197.0495, 1397.28)	151.049
8-Hydroxyalanylclavam			C17359		71633	1.028	0.76408	UP	17333	15745	16488	19567	13320	11033	14343	15171	14136	14141	216.076	6.104		C8 H12 N2 O5	16	hilic-	(215.0684, 3575.62)(216.0708, 260.03)	216.075
8-Hydroxyclomipramine	61523-80-6				1880	4.4442	0.071787	UP	10794	1	1	8570	14423	1	13195	9965	5321	12828	347.18	5.721		C19 H23 Cl N2 O	13	C18+	(348.1855, 2658.39)(349.1879, 1100.2)	330.15
8-hydroxymianserin glucuronide	140695-49-4				1274	0.74377	0.004542	DOWN	38781	47830	55215	52221	32578	50734	32802	43335	43565	37837	473.212	1.484		C24 H28 N2 O7	16	C18+	(474.2203, 6583.8)(475.2237, 1581.67)	456.19
8-Hydroxyquercetagetin				LMPK12113327	51739	3.63E-05	1.15E-14	DOWN	1	35659	30734	27590	1	26621	1	1	25598	1	380.041	3.991		C15 H10 O9	16	hilic-	(379.0343, 2744.1)(380.0377, 336.64)	334.033
8-methoxy-13-hydroxy-9,11-octadecadienoic acid				LMFA01080002	74813	3.3216	0.0025288	UP	96059	20831	32415	40138	98905	12335	82654	99507	34218	98424	348.226	6.674		C19 H34 O4	16	hilic+	(349.2335, 19784.25)(350.2363, 3266.2)(351.2367, 513.32)	326.246
8-Methoxykynurenate			C05830		63556	2.37E-05	3.65E-12	DOWN	1	54065	54384	41860	1	28743	1	1	44352	1	265.062	3.276		C11 H9 N O4	16	C18-	(264.0543, 6571.64)(265.057, 600.3)	219.053
8-Methoxykynurenate 3.1269999			C05830		63556	3.00E-05	8.21E-15	DOWN	1	38037	41490	32200	1	34638	1	1	30931	1	265.062	3.127		C11 H9 N O4	15	C18-	(264.0543, 7367.92)(265.0577, 778.6)	219.053
8-Methoxykynurenate 3.2089999			C05830		63556	3.32E-05	1.38E-13	DOWN	1	36587	34667	30148	1	24874	1	1	33326	1	265.062	3.209		C11 H9 N O4	15	C18-	(264.0543, 9478.48)(265.0575, 918.63)	219.053
8-methylcaffeine	832-66-6				84980	1.3035	0.025671	UP	68976	41005	42183	42154	58185	51451	49320	66148	46230	57135	208.094	2.113		C9 H12 N4 O2	16	hilic+	(209.1024, 4017.72)(210.1035, 326.17)(226.1275, 4619.69)(227.1296, 1922.42)(417.202, 431.74)	208.096
8-nonynoic acid					35163	0.83327	0.063477	DOWN	31962	30462	27922	35749	30421	35267	23595	26290	30561	24648	176.082	5.787		C9 H14 O2	16	hilic+	(177.088, 1859.26)(178.0908, 300.3)(353.171, 1627.83)(354.1687, 535.1)	154.099
8-Oxocoformycin			C02243		65737	1.0583	0.81954	UP	107386	94892	112276	97727	98962	88971	128240	64867	93533	88001	282.098	2.34		C11 H14 N4 O5	16	hilic-	(563.1761, 147.25)(281.0905, 2377.16)(282.09, 297.73)(327.0957, 5750.09)(328.0981, 930.39)	282.096
8-Oxodeoxycoformycin			C02957		65874	1.0671	0.3707	UP	552727	523294	511386	473638	506366	418867	527091	478846	473767	576579	288.085	2.057		C11 H14 N4 O4	16	hilic+	(289.0924, 68830.79)(290.0958, 8209.27)(291.0978, 1805.68)	266.101
8,11,14,18-Eicosatetraynoic acid				LMFA01030692	74293	1.0959	0.20776	UP	1424531	1186953	1176855	1471175	1444371	1499082	1371488	1570324	1272062	1619963	300.206	6.764		C20 H28 O2	16	hilic+	(323.1936, 5352.07)(324.1952, 1336.22)(301.2132, 263925.2)(302.2154, 42874.91)(303.2167, 5214.5)(304.2177, 476.14)	300.209
8,9,10,11-Tetrafluoro-8E,10E-dodecadien-1-ol				LMFA05000168	46119	0.57256	0.38189	DOWN	1	24712	17422	26278	1	15919	17572	1	1	31834	276.112	7.74		C12 H18 F4 O	11	hilic+	(277.1187, 1596.85)(278.1238, 1056.73)	254.129
8E-Heptadecenedioic acid				LMFA01170053	74925	1.0981	0.44273	UP	11086	6742	9246	7891	9513	8376	7398	9255	9260	8379	315.241	8.608		C17 H30 O4	16	C18+	(316.2485, 15110.35)(317.2512, 2802.56)	298.214
8Z,10E-Tetradecadienyl acetate				LMFA05000367	46318	1.382	0.023239	UP	35832	21990	19878	21954	22149	20522	27769	33721	18657	27076	274.189	6.774		C16 H28 O2	16	hilic+	(275.1968, 5043.08)(276.2006, 954.53)	252.209
8Z,10Z-Dodecadienyl acetate				LMFA05000305	46256	0.3862	0.35143	DOWN	19895	43685	45836	43284	15521	35311	1	22406	37264	22092	246.158	1.023		C14 H24 O2	15	C18+	(247.1657, 16776.57)(248.1677, 2151.43)	224.178
9-amino-nonanoic acid					35929	0.9717	0.97445	DOWN	30809	56178	34741	31576	32375	27609	31374	36025	31705	52185	173.142	5.749		C9 H19 N O2	16	hilic+	(174.149, 4761.86)(175.1525, 467.25)	173.142
9-hydroxy-5Z-nonenoic acid					35594	1.78E-05	2.50E-11	DOWN	1	83620	73831	34838	1	59232	1	1	45901	1	172.111	1.711		C9 H16 O3	16	hilic-	(171.1032, 12749.21)(172.1065, 1288.04)	172.11
9-hydroxy-5Z-nonenoic acid				LMFA01050232	74606	0.93453	0.56403	DOWN	56213	54082	65130	53324	45372	44493	43406	54224	55464	55553	189.137	3.397		C9 H16 O3	16	C18+	(190.1441, 10447.76)(191.1487, 1253.4)	172.11
9-hydroxy-5Z-nonenoic acid Esi+3.1699996				LMFA01050232	74606	0.95842	0.70364	DOWN	32410	29080	27789	30105	24164	25199	23013	29463	33421	30752	189.137	3.17		C9 H16 O3	16	C18+	(190.144, 6665.56)(191.1498, 925.46)	172.11
9-hydroxy-5Z-nonenoic acid Esi+4.715				LMFA01050232	74606	1.282	0.045685	UP	44529	32232	34980	33256	49028	37123	52303	43619	45284	44320	189.137	4.715		C9 H16 O3	16	C18+	(190.144, 12448.8)(191.1474, 1938.96)	172.11
9-Nitrooleate	875685-44-2				44827	43511	3.77E-13	UP	37217	1	1	1	53772	1	47890	41879	1	42506	327.24	6.011		C18 H33 N O4	16	hilic+	(328.2481, 4373.61)(329.252, 750.64)	327.241
9-O-Demethyl-2alpha-hydroxyhomolycorine			C12239		69386	1.3135	0.19355	UP	30392	32892	29468	29739	39184	25928	32204	31634	12571	27140	317.129	7.41		C17 H19 N O5	16	C18-	(316.1215, 6262.58)(317.1247, 849.84)	317.126
9-O-Demethyl-2alpha-hydroxyhomolycorine			C12239		69386	0.19484	1.35E-04	DOWN	15868	82717	90724	151882	18973	50821	20675	18271	102545	13552	317.128	3.272		C17 H19 N O5	16	hilic-	(316.1232, 2396.95)(317.1256, 423.08)(376.1397, 5098.13)(377.1445, 929.8)	317.126
9-oxo-2E-decenoic acid				LMFA01060082	74720	1.4426	0.11654	UP	76232	26563	62146	65014	74820	52409	87709	71087	69000	67024	244.132	1.467		C10 H16 O3	16	hilic-	(243.1253, 6299.87)(244.1287, 686.66)	184.11
9,12-dioxo-dodecanoic acid				LMFA01060092	74730	1.2267	3.90E-04	UP	72209	60160	60758	63849	66528	55988	64808	65085	50375	68036	288.159	1.696		C12 H20 O4	16	hilic-	(287.1516, 4732.0)(288.155, 666.11)	228.136
9,12-dioxo-dodecanoic acid				LMFA01060092	74730	1.6588	0.0058966	UP	632427	256611	363401	356077	583891	440953	582781	670990	449815	624076	245.163	4.596		C12 H20 O4	13	C18+	(246.1707, 160923.1)(247.173, 19554.7)(248.1782, 3113.78)	228.136
9,12-dioxo-dodecanoic acid				LMFA01060092	74730	1.0545	0.77393	UP	10873	34793	29839	29427	37833	23047	61299	22869	21181	15017	250.118	4.111		C12 H20 O4	16	hilic+	(251.1257, 11230.98)(252.1283, 1361.91)	228.136
9,12-dioxo-dodecanoic acid Esi+4.694				LMFA01060092	74730	1.2931	0.10339	UP	441467	199400	291014	288709	369422	322019	362076	393408	398187	374140	245.163	4.694		C12 H20 O4	14	C18+	(246.1707, 108353.88)(247.1732, 14671.45)(248.1747, 1700.16)	228.136
9a-Fluorotetrahydrocortisol	2600-35-3				2718	0.97205	0.69609	DOWN	1	1	12442	14902	8959	1	12179	9439	15851	11849	401.262	6.658		C21 H33 F O5	16	hilic+	(402.2679, 3316.74)(403.2695, 337.99)	384.231
9alpha-Fluoro-11beta,16alpha,17alpha,21-tetrahydroxypregn-4-ene-3,20-dione	337-02-0		C14638		70225	1.1427	0.46696	UP	41263	20475	25555	30030	31465	28298	21381	30752	30872	30052	418.178	4.418		C21 H29 F O6	16	C18+	(419.1852, 11271.91)(420.1897, 2416.18)	396.195
9alpha-Fluoro-6alpha-methylprednisolone 21-acetate	432-33-7		C14625		70214	0.61494	0.014076	DOWN	19280	20936	33478	22987	17501	35133	16489	18164	33340	18253	434.209	5.049		C24 H31 F O6	16	C18+	(435.2166, 9698.64)(436.2202, 3140.37)	434.211
a-hydroxyisovalerate					3751	0.20778	0.13916	DOWN	18134	29411	54106	33807	1	70713	17522	1	62229	14167	118.063	1.398		C5 H10 O3	13	hilic-	(117.0554, 8724.21)(118.0591, 447.72)	118.063
Abacavir	136777-48-5		C07624		64828	0.93131	0.56464	DOWN	242569	235367	199660	264909	185754	203309	167105	251462	248924	227461	286.153	3.616		C14 H18 N6 O	16	C18+	(309.1432, 9054.33)(310.1472, 2700.89)(287.1607, 36082.52)(288.164, 5655.27)(289.1666, 1064.61)	286.154
Abacavir	136777-48-5		C07624		64828	0.98743	0.97502	DOWN	193532	181173	154755	244721	160620	135213	142616	211094	183546	202031	286.153	6.019		C14 H18 N6 O	16	hilic+	(309.1432, 6491.82)(310.1422, 1828.81)(287.1609, 44530.9)(288.1607, 9411.41)(289.1677, 851.95)	286.154
Abacavir Esi+3.896	136777-48-5		C07624		64828	0.90659	0.083758	DOWN	65944	75796	71752	72697	66738	63792	62500	65007	74569	64267	286.153	3.896		C14 H18 N6 O	16	C18+	(287.1603, 14465.53)(288.1662, 2211.11)	286.154
Abacavir Esi+4.214	136777-48-5		C07624		64828	1.0192	0.86202	UP	95958	91544	87047	85478	77436	69762	73116	93289	96045	98884	286.153	4.214		C14 H18 N6 O	16	C18+	(309.1428, 5155.06)(310.1473, 1142.68)(287.16, 10396.85)(288.1708, 2298.68)	286.154
Abacavir Esi+4.2929997	136777-48-5		C07624		64828	1.0259	0.81099	UP	56095	53815	52256	51921	46875	36973	41649	53824	51765	54840	286.153	4.293		C14 H18 N6 O	16	C18+	(309.1425, 5557.06)(310.1433, 1149.86)(287.1603, 9782.79)(288.1659, 1760.99)(289.1635, 544.82)	286.154
Abacavir Esi+5.629	136777-48-5		C07624		64828	0.91196	0.35446	DOWN	38841	42108	44796	40658	39394	32898	34018	40076	40591	36433	286.153	5.629		C14 H18 N6 O	16	hilic+	(309.1416, 1035.06)(310.1488, 1679.07)(287.1604, 5718.85)(288.1629, 1277.88)	286.154
Abacavir Esi+5.788001	136777-48-5		C07624		64828	1.0204	0.86916	UP	81933	84808	74591	76664	77036	63533	63184	91473	75482	80571	286.154	5.788		C14 H18 N6 O	16	hilic+	(309.1434, 3705.0)(287.1611, 8362.59)(288.164, 1889.87)	286.154
Abscisic Acid (cis,trans)	21293-29-8		C06082		44318	1.1226	0.98772	UP	1	20747	24914	1	25623	21860	28199	19972	22949	26756	264.137	4.957		C15 H20 O4	14	C18+	(265.1429, 3831.27)(266.1495, 1855.7)(282.1755, 1503.25)	264.136
Abu-Asn-OH					65310	0.92028	0.35028	DOWN	26861	31965	27214	24811	21666	24992	21613	22081	21573	21074	371.095	5.741		C13 H15 N3 O7	16	hilic-	(370.0873, 5841.64)(371.0919, 779.99)	325.091
Acamprosate	77337-76-9				753	0.26452	4.20E-08	DOWN	76970	259198	280411	251170	75431	277121	72196	71161	282380	72377	181.042	2.431		C5 H11 N O4 S	13	hilic+	(204.031, 1384.58)(385.1507, 3374.66)(182.0486, 23851.86)(183.0518, 1549.69)(199.0751, 688.16)(363.0905, 933.31)(364.0955, 89.63)	181.041
Acamprosate Esi+4.055	77337-76-9				753	0.77206	0.11471	DOWN	24915	34281	28636	26728	17789	25112	17250	21468	22020	27757	181.041	4.055		C5 H11 N O4 S	16	hilic+	(204.0306, 311.95)(182.0485, 5381.07)(183.0504, 183.92)	181.041
Acarbose (component 1)					769	0.90154	0.87003	DOWN	88010	244393	133127	60302	137934	51181	74889	90179	57555	121250	303.132	1.659		C13 H21 N O7	16	hilic+	(304.1394, 31784.48)(305.1441, 4839.26)(321.1746, 1352.26)	303.132
Acarbose (M8)					766	0.95767	0.56709	DOWN	185912	197460	194031	188198	162524	188783	181388	167735	150940	180174	325.14	3.295		C12 H23 N O9	16	C18+	(348.1293, 1693.35)(326.1463, 63891.68)(327.1513, 11971.33)(328.1526, 2177.92)	325.137
Acenaphthene	83-32-9		C19312		73023	0.72328	0.026633	DOWN	59950	83212	83001	78516	48343	55123	59053	50330	66840	55346	154.077	6.593		C12 H10	16	hilic+	(155.0818, 2104.41)(172.1102, 13839.28)(173.1127, 1049.3)	154.078
Acetic acid	64-19-7	HMDB00042	C00033	LMFA01010002	3206	1.4795	0.0066447	UP	122102	85097	80466	96162	147902	102106	101453	135172	81161	113165	60.0224	1.134		C2 H4 O2	16	C18-	(179.0571, 3864.55)(59.0143, 2318.86)(119.0363, 28161.13)(120.0396, 1230.96)	60.0211
Acetic acid	64-19-7	HMDB00042	C00033	LMFA01010002	3206	1.1323	0.30965	UP	815727	634024	669981	913526	912366	918016	663680	845873	651448	820742	60.0223	2.003		C2 H4 O2	16	hilic-	(59.0147, 17962.4)(60.0177, 298.46)(119.0362, 143533.4)(120.0395, 6763.06)	60.0211
Acetic acid Esi-0.9230001	64-19-7	HMDB00042	C00033	LMFA01010002	3206	1.062	0.56948	UP	77374	58685	70386	63372	74271	72806	61483	61547	67717	59315	60.022	0.923		C2 H4 O2	16	C18-	(59.0142, 9007.41)(119.0362, 18997.25)(120.0397, 770.69)(105.0178, 2222.38)	60.0211
Acetic acid Esi-2.417	64-19-7	HMDB00042	C00033	LMFA01010002	3206	1.8042	0.025039	UP	1192332	514411	392943	583530	1132789	888943	624027	1023564	518773	1016441	60.0222	2.417		C2 H4 O2	16	hilic-	(59.0144, 20301.47)(60.0176, 250.9)(119.0362, 55390.05)(120.0393, 2516.02)	60.0211
Acetone cyanohydrin	75-86-5		C02659		63623	0.67337	0.02367	DOWN	338899	758874	645645	567335	396951	671078	559305	477111	578759	383806	85.0529	2.869		C4 H7 N O	16	C18+	(86.0601, 61467.26)(87.0633, 2787.94)	85.0528
Acetone cyanohydrin	75-86-5		C02659		63623	0.79352	0.03361	DOWN	1579716	2195659	2506058	2494565	1861309	2214363	2192246	1898172	2399329	2087545	85.0531	3.252		C4 H7 N O	14	hilic+	(86.0603, 380847.88)(87.0634, 15467.62)(88.0659, 806.49)	85.0528
Acetone cyanohydrin Esi+0.8780002	75-86-5		C02659		63623	1.0189	0.87692	UP	61051	54891	59101	50615	60935	46364	48731	59180	60717	46840	85.0527	0.878		C4 H7 N O	16	C18+	(86.06, 16861.82)(87.0582, 1048.33)(103.0867, 6344.99)	85.0528
Acetone cyanohydrin Esi+1.2959998	75-86-5		C02659		63623	0.82591	0.022342	DOWN	94399	112814	129969	128951	101044	124592	111262	97574	130328	111243	85.0528	1.296		C4 H7 N O	15	C18+	(86.0601, 24185.91)(87.0634, 993.65)(171.1128, 6393.3)	85.0528
Acetone cyanohydrin Esi+1.5750002	75-86-5		C02659		63623	0.79835	0.16418	DOWN	86710	164076	165820	174329	134624	172176	157715	136608	174689	159122	85.0532	1.575		C4 H7 N O	16	C18+	(86.0601, 23926.62)(87.0632, 988.36)(171.1129, 4100.53)	85.0528
Acetone cyanohydrin Esi+1.8630003	75-86-5		C02659		63623	0.69885	7.41E-04	DOWN	1183366	1792196	1810941	1933900	1378854	1776763	1349115	1273646	1608075	1208901	85.0531	1.863		C4 H7 N O	14	hilic+	(108.0445, 2678.98)(86.0603, 340292.47)(87.0634, 14490.09)(88.0654, 687.1)	85.0528
Acetone cyanohydrin Esi+1.972	75-86-5		C02659		63623	0.83815	0.0071383	DOWN	50449	55252	62320	68302	52130	63159	56179	53523	60067	53510	85.0528	1.972		C4 H7 N O	13	hilic+	(86.06, 13907.32)(87.0631, 361.21)	85.0528
Acetone cyanohydrin Esi+2.42	75-86-5		C02659		63623	0.65049	0.007746	DOWN	232516	465421	438305	460387	278923	458783	356320	311869	384928	246655	85.0527	2.42		C4 H7 N O	16	C18+	(86.0597, 63797.12)(87.063, 2893.63)	85.0528
Acetone cyanohydrin Esi+2.479	75-86-5		C02659		63623	0.78793	0.14472	DOWN	256966	314656	322846	332580	290777	496148	340373	275449	310170	273088	85.0529	2.479		C4 H7 N O	16	hilic+	(86.0601, 54449.9)(87.0634, 2460.98)	85.0528
Acetone cyanohydrin Esi+6.1200004	75-86-5		C02659		63623	1.093	0.1536	UP	496399	464753	458751	456735	514148	406120	532791	494116	454681	481015	85.053	6.12		C4 H7 N O	16	hilic+	(86.0603, 58866.93)(87.0635, 2380.45)(103.0869, 29284.31)(104.0899, 1410.0)	85.0528
Acetyl-DL-Leucine	99-15-0				73549	0.34182	4.38E-05	DOWN	87999	351029	355819	268042	123934	319295	102953	78370	315925	125592	173.105	5.305		C8 H15 N O3	16	C18-	(345.2022, 3265.22)(172.0984, 95030.98)(173.1014, 7078.74)	173.105
Acetyl-DL-Leucine	99-15-0				73549	0.33653	3.87E-05	DOWN	181425	686909	759593	591208	278214	650048	238063	173613	739479	221644	173.106	2.284		C8 H15 N O3	16	hilic-	(345.2027, 79.15)(172.0988, 73505.39)(173.102, 5874.82)(174.1037, 515.0)(232.1199, 139.7)	173.105
Acetyl-DL-Leucine	99-15-0				73549	0.38212	2.12E-04	DOWN	120257	394360	367769	315466	171054	372072	148938	106899	387361	151410	173.105	5.305		C8 H15 N O3	16	C18+	(196.0948, 19060.94)(197.0974, 1855.99)(369.1993, 2912.07)(174.1129, 83596.66)(175.1164, 7584.84)(176.1186, 578.32)(347.218, 2850.82)(348.2089, 1098.83)	173.105
Acetyl-DL-Leucine	99-15-0				73549	1.2128	0.14394	UP	476539	387393	346625	377581	358893	274036	359297	465361	353684	515032	173.106	6.847		C8 H15 N O3	16	hilic+	(196.098, 1192.72)(369.2002, 354.58)(174.1131, 82558.05)(175.1154, 7603.57)(347.2177, 307.27)	173.105
Acetyl-DL-Leucine Esi-5.143	99-15-0				73549	0.31705	6.56E-05	DOWN	36412	123241	151573	114804	53494	134287	47776	31851	157825	35253	173.105	5.143		C8 H15 N O3	16	C18-	(345.2016, 638.57)(172.0982, 37030.71)(173.1015, 3339.76)	173.105
Acetyl-DL-Leucine Esi+1.0109999	99-15-0				73549	1.0935	0.40831	UP	104684	108713	98890	83695	87722	73285	89849	103953	89947	110846	173.106	1.011		C8 H15 N O3	16	C18+	(174.1128, 43455.7)(175.1162, 5408.38)	173.105
Acetyl-DL-Leucine Esi+1.4050001	99-15-0				73549	1.5662	0.57697	UP	12174	38584	13325	14489	59018	14632	43328	11510	25792	46579	173.105	1.405		C8 H15 N O3	16	hilic+	(174.1128, 9319.13)(175.1154, 954.6)	173.105
Acetyl-DL-Leucine Esi+1.4979998	99-15-0				73549	1.1104	0.51933	UP	52398	49499	55070	54936	57534	37136	72696	58881	76304	70546	173.106	1.498		C8 H15 N O3	16	hilic+	(196.1001, 1790.14)(174.1128, 13237.4)(175.1157, 1311.85)(191.1427, 505.35)(347.2217, 2535.75)	173.105
Acetyl-DL-Leucine Esi+1.5079999	99-15-0				73549	1.3124	0.37012	UP	30610	14763	32269	25947	46906	37671	62410	37104	57446	50358	173.105	1.508		C8 H15 N O3	16	hilic+	(174.1126, 13544.0)(175.1153, 1281.6)(191.142, 534.2)	173.105
Acetyl-DL-Leucine Esi+2.2770002	99-15-0				73549	0.38127	1.13E-04	DOWN	50470	153652	153963	128078	70389	131862	57267	50204	158947	57066	173.105	2.277		C8 H15 N O3	16	hilic+	(174.1127, 14928.14)(175.1145, 1662.8)(347.175, 864.14)	173.105
Acetyl-DL-Leucine Esi+5.1409993	99-15-0				73549	0.31995	0.0017131	DOWN	52358	147120	156701	126943	69501	150253	58430	40661	198681	27544	173.105	5.141		C8 H15 N O3	16	C18+	(196.0923, 6456.58)(197.0933, 608.43)(369.1924, 1078.77)(174.1127, 25375.64)(175.1157, 2547.81)(347.2225, 5478.17)	173.105
Acetyl-DL-Leucine Esi+5.986	99-15-0				73549	1.4626	0.26701	UP	56548	70061	68280	1	54202	52684	60000	53142	1	68802	173.105	5.986		C8 H15 N O3	14	hilic+	(174.113, 11051.77)(175.111, 2666.48)	173.105
Acetyl-DL-Leucine Esi+6.495001	99-15-0				73549	0.76501	0.0070337	DOWN	26703	32311	33532	31770	24801	28492	24709	21853	34088	28329	173.106	6.495		C8 H15 N O3	16	hilic+	(174.1136, 4880.15)(175.1155, 383.43)	173.105
Acetyl-DL-Valine	3067-19-4				73550	0.75761	0.021068	DOWN	314623	470114	468402	521332	365670	576498	452848	331153	436678	303620	159.09	4.376		C7 H13 N O3	16	C18-	(317.1708, 4811.87)(318.1742, 725.83)(158.0826, 175848.02)(159.0858, 11982.61)(160.0875, 975.34)	159.089
Acetyl-DL-Valine	3067-19-4				73550	0.72209	0.014832	DOWN	771223	1068492	1127803	1195767	839973	1337042	936231	708835	979135	643396	159.09	2.788		C7 H13 N O3	16	hilic-	(317.1717, 834.59)(158.083, 146817.62)(159.0859, 10828.12)(218.1046, 1977.09)	159.089
Acetyl-DL-Valine	3067-19-4				73550	0.80345	0.025433	DOWN	73899	96146	102967	109925	84883	118487	93320	82929	105131	90798	159.09	3		C7 H13 N O3	16	C18+	(160.0972, 23238.68)(161.099, 2362.58)	159.089
Acetyl-DL-Valine	3067-19-4				73550	0.72321	0.028157	DOWN	77646	114792	114203	127299	95298	138460	111121	84539	103648	74272	159.09	2.784		C7 H13 N O3	16	hilic+	(160.097, 14353.86)(161.0985, 1436.66)	159.089
Acetyl-DL-Valine Esi-2.597	3067-19-4				73550	0.75295	0.020191	DOWN	222759	387204	336136	348983	221613	353668	296595	240378	268878	219254	159.09	2.597		C7 H13 N O3	16	hilic-	(158.0832, 38696.04)(159.086, 2664.09)	159.089
Acetyl-DL-Valine Esi-4.2820005	3067-19-4				73550	0.70422	0.013415	DOWN	162629	266723	281932	312797	190949	329468	259215	200399	278460	164113	159.089	4.282		C7 H13 N O3	16	C18-	(317.1703, 1436.89)(158.0823, 82310.02)(159.0858, 6289.48)	159.089
Acetyl-DL-Valine Esi+0.93799996	3067-19-4				73550	0.82264	0.80146	DOWN	39136	38581	36771	36199	42131	31557	38007	41692	99582	39637	159.09	0.938		C7 H13 N O3	13	C18+	(160.097, 13595.5)(161.0967, 1732.15)	159.089
Acetyl-DL-Valine Esi+1.0030001	3067-19-4				73550	0.79649	0.026679	DOWN	66832	78573	75851	79016	68841	76060	63988	64190	99582	61593	159.09	1.003		C7 H13 N O3	16	C18+	(160.0973, 19610.79)(161.0966, 2600.93)	159.089
Acetyl-DL-Valine Esi+1.7320002	3067-19-4				73550	1.0614	0.79027	UP	178112	110020	76627	68211	129283	151255	68602	124230	165559	132481	159.09	1.732		C7 H13 N O3	16	hilic+	(182.0839, 2314.22)(160.097, 10387.99)(161.0987, 1424.31)	159.089
Acetyl-DL-Valine Esi+2.0510004	3067-19-4				73550	0.78134	0.015046	DOWN	52869	66348	73034	71927	58480	78009	66022	53627	75839	62349	159.089	2.051		C7 H13 N O3	16	hilic+	(160.0971, 8198.07)(161.0981, 960.26)	159.089
Acetyl-L-Cysteine	616-91-1	HMDB01890	C06809		784	0.99213	0.97779	DOWN	84682	93236	121126	111839	91539	109567	105711	102280	80772	98298	163.031	4.001		C5 H9 N O3 S	16	hilic-	(162.0233, 10208.25)(163.0268, 507.81)	0.787
Acetyl-L-Cysteine Esi-3.2770002	616-91-1	HMDB01890	C06809		784	0.27796	0.06888	DOWN	1	67811	84990	56873	1	81176	23553	62024	41878	1	163.031	3.277		C5 H9 N O3 S	13	hilic-	(162.0236, 4010.06)(163.027, 98.62)	0.787
Acetyl-L-Cysteine Esi-4.62	616-91-1	HMDB01890	C06809		784	0.8547	0.48071	DOWN	38582	40233	53635	43177	38022	65300	37063	35751	30175	38853	163.03	4.62		C5 H9 N O3 S	16	hilic-	(162.0232, 8025.59)(163.026, 376.65)	0.787
Acetyl-L-Cysteine Esi-5.2419996	616-91-1	HMDB01890	C06809		784	0.9736	0.78218	DOWN	38345	45762	41694	41054	42717	45532	26427	40227	34927	44504	163.031	5.242		C5 H9 N O3 S	16	hilic-	(162.0233, 6452.71)(163.0265, 404.24)(164.0201, 137.83)	0.787
Acetyl-L-Cysteine Esi-5.714999	616-91-1	HMDB01890	C06809		784	0.80494	0.7338	DOWN	32418	71125	58269	42926	54023	21917	15072	23357	14639	32044	163.031	5.715		C5 H9 N O3 S	16	hilic-	(162.0238, 5578.65)(163.027, 641.66)	0.787
Acetyl-L-Cysteine Esi-5.780999	616-91-1	HMDB01890	C06809		784	1.0749	0.38355	UP	31497	27786	32877	33513	29149	22685	29533	25220	27537	30775	163.031	5.781		C5 H9 N O3 S	16	hilic-	(162.0235, 4499.21)(163.0261, 626.78)	0.787
Acetylagmatine	3031-89-8		C02131		65718	1.0757	0.43899	UP	124936	126780	112879	135106	117104	111041	146308	125742	93090	123897	172.133	5.845		C7 H16 N4 O	16	hilic+	(173.14, 24329.67)(174.1455, 3577.56)	172.132
Acetylaminodantrolene	41515-09-7				1928	1.1138	0.90067	UP	133633	125250	105041	117427	122557	178219	169174	141698	56339	41426	326.102	0.937		C16 H14 N4 O4	16	C18-	(325.0953, 82404.69)(326.0988, 8376.99)	326.101
Acetylaminodantrolene	41515-09-7				1928	0.72463	0.064186	DOWN	33627	46274	50587	41715	25746	54740	30335	33301	29939	29652	326.101	3.576		C16 H14 N4 O4	16	hilic-	(325.0944, 4629.61)(326.1041, 1066.22)	326.101
Acetylaminodantrolene	41515-09-7				1928	1.3463	0.019189	UP	84718	57699	54795	56170	66771	46666	58290	84541	51561	75965	343.129	2.214		C16 H14 N4 O4	16	hilic+	(344.1342, 9886.71)(345.1376, 2171.97)	326.101
Acetylaminodantrolene Esi-0.9139998	41515-09-7				1928	1.0365	0.94681	UP	51513	56021	48349	51661	50700	64904	61743	53173	27599	24667	386.123	0.914		C16 H14 N4 O4	16	C18-	(385.1157, 25202.58)(386.1207, 4053.76)	326.101
Acetylenedicarboxylate	142-45-0		C03248		63238	1.1003	0.46276	UP	1365158	1037170	1198422	1192241	1223831	1129082	960553	1205024	1323792	1358785	113.994	0.833		C4 H2 O4	16	C18-	(112.9863, 618801.44)(113.9891, 12736.72)(173.0119, 87.78)	113.995
Acetylenedicarboxylate	142-45-0		C03248		63238	1.1937	0.14871	UP	1591007	961889	1060713	1219617	1280070	1166537	1017506	1303331	1165114	1121719	113.994	5.41		C4 H2 O4	16	hilic-	(112.9859, 506370.34)(113.9891, 9592.22)	113.995
Acetylenedicarboxylate Esi-1.0249999	142-45-0		C03248		63238	0.72468	0.24456	DOWN	118406	163328	137732	62658	1	58882	156809	1	62894	53501	113.993	1.025		C4 H2 O4	11	hilic-	(112.9856, 14336.07)(113.989, 144.13)	113.995
Acetylenic acids				LMFA01030703	74304	1.0062	0.91988	UP	742880	802351	854558	812412	775730	729303	807816	783036	700060	797738	244.143	3.888		C16 H20 O2	16	C18+	(267.1323, 12985.93)(268.1349, 2216.22)(511.2776, 1313.58)(245.1505, 197866.2)(246.1534, 21465.17)(247.1598, 3338.8)(489.2923, 701.08)	244.146
Acetylhydrazinopthalazinone					3165	0.83378	0.096537	DOWN	149510	188489	169227	162943	114916	137457	123478	126868	145899	155306	234.112	1.42		C11 H11 N3 O2	16	C18+	(235.1194, 14472.75)(236.1225, 1967.92)	217.085
Acetylhydrazinopthalazinone					3165	0.92433	0.27412	DOWN	21812	24223	23239	24826	20873	25938	23692	25720	25631	25667	217.086	6.442		C11 H11 N3 O2	16	hilic+	(218.093, 4684.28)(219.0966, 682.6)	217.085
Acetylhydrazinopthalazinone Esi+1.9699998					3165	0.7906	0.059574	DOWN	58604	90043	71449	74612	55623	67057	51975	52146	58677	67028	234.111	1.97		C11 H11 N3 O2	16	C18+	(235.1187, 10273.68)(236.1198, 1583.16)	217.085
Acetylhydrazinopthalazinone Esi+5.132					3165	0.57189	0.24819	DOWN	21746	16630	22311	19822	15864	20505	1	1	22809	23637	234.113	5.132		C11 H11 N3 O2	12	hilic+	(235.1203, 1319.75)(236.118, 825.17)	217.085
Acetyllycopsamine	73544-48-6		C16751		71311	3.7871	0.081752	UP	24422	1	14813	1	23130	14562	22183	20391	1	26046	341.184	6.843		C17 H27 N O6	16	hilic+	(342.1915, 2331.97)(343.1943, 412.18)(359.2172, 217.09)	341.184
Acetylpyruvate			C02132		65719	1.1376	0.064326	UP	1356378	1500855	1375644	1510506	1460633	1334062	1536778	1416936	1224555	1669230	130.027	1.285		C5 H6 O4	16	C18-	(129.0203, 385760.6)(130.0232, 19158.06)(189.0408, 49513.32)(190.042, 4479.42)	130.027
Acetylpyruvate			C02132		65719	0.9644	0.74638	DOWN	2873365	4435530	3642977	3930492	3828145	3319967	3390345	2759643	2781807	3561437	130.027	1.264		C5 H6 O4	13	hilic-	(129.0202, 338351.97)(130.0231, 17154.11)	130.027
Acetylpyruvate 0.98999983			C02132		65719	1.1983	0.97526	UP	1	1	52586	44082	57422	50742	48430	64492	55183	60466	130.027	0.99		C5 H6 O4	16	hilic-	(129.0197, 10690.79)(130.0232, 557.3)	130.027
Acetylpyruvate Esi-1.5130002			C02132		65719	21.908	0.0074392	UP	699786	155029	1	1	133686	1	717833	642252	1	865318	130.027	1.513		C5 H6 O4	16	hilic-	(129.0203, 93926.17)(130.0237, 4853.34)(189.041, 7683.37)	130.027
Acetylpyruvate Esi-1.5930003			C02132		65719	1.1509	0.1669	UP	706834	933518	857534	768267	872061	787046	926980	863186	658380	963450	130.027	1.593		C5 H6 O4	16	C18-	(129.0199, 147356.89)(130.023, 7375.76)(131.0342, 250.85)	130.027
Acetylpyruvate Esi-1.934			C02132		65719	0.88392	0.94801	DOWN	560707	722584	931801	586506	204415	208980	209760	479020	155346	674531	130.027	1.934		C5 H6 O4	16	hilic-	(129.02, 30718.03)(130.0237, 1815.8)(189.0404, 11908.19)(190.0482, 1049.03)	130.027
Acetylpyruvate Esi-4.1069994			C02132		65719	1.1857	0.26775	UP	213904	329064	212111	232076	253431	172991	240396	255214	215159	327701	130.026	4.107		C5 H6 O4	16	hilic-	(259.0459, 572.45)(129.0196, 41798.27)(130.023, 2311.42)	130.027
Acetylpyruvate Esi-5.789001			C02132		65719	1.0997	0.25677	UP	2337686	2727476	2206744	2590673	2295369	2105475	2340341	2183035	1806623	2656742	130.028	5.789		C5 H6 O4	16	hilic-	(319.0685, 897.28)(320.0787, 182.05)(129.0202, 494502.03)(130.0232, 25405.84)(175.0237, 3900.08)	130.027
Acevaltrate	25161-41-5		C16752		71312	0.55912	0.0032432	DOWN	117584	129878	199134	185788	93861	234387	95811	110547	190355	107033	497.224	1.479		C24 H32 O10	16	C18+	(498.2315, 34362.6)(499.2337, 8269.92)(500.2366, 1460.68)	480.2
Acinoside				LMPK12140338	52822	1.2772	0.41818	UP	8087	20468	7664	1	11979	1	1	8094	1	7977	594.193	4.019		C28 H34 O14	15	C18+	(595.2008, 7957.13)(596.2035, 2117.87)	594.195
Acipimox	51037-30-0				787	1.0035	0.97047	UP	37357	32056	33889	33220	32927	36337	30633	30694	31379	35600	154.038	1.251		C6 H6 N2 O3	16	C18+	(155.0452, 11700.49)(156.0483, 818.73)	154.038
Acitretin Ro 23-4750	121785-73-7				626	0.75488	0.46788	DOWN	25668	26368	28545	28227	1	19157	24493	24828	22531	22257	342.186	5.829		C21 H26 O4	16	hilic+	(343.1923, 1126.67)(344.1921, 484.59)(360.2147, 946.22)	342.183
Aconine	509-20-6		C19990		73475	30702	1.71E-10	UP	20978	1	1	1	19229	1	37491	44477	1	30655	499.278	7.014		C25 H41 N O9	16	C18+	(500.286, 8469.54)(501.2889, 2644.04)(502.2909, 453.1)	499.278
Acridine orange	494-38-2		C19315		73025	1.5869	8.87E-04	UP	59896	34594	38892	37236	53025	27477	53106	58001	34988	58868	265.156	7.362		C17 H19 N3	16	hilic+	(288.1441, 1151.45)(553.2939, 2448.3)(554.2983, 628.9)(266.1656, 9935.49)(267.1624, 1360.83)	265.158
Acrolein	107-02-8		C01471		65603	1.2352	0.11843	UP	434046	376964	299380	447938	403011	336570	516965	471150	414839	359759	56.0267	2.409		C3 H4 O	16	hilic-	(111.0455, 2877.89)(171.0675, 71.36)(55.0194, 1057.87)(115.041, 10250.44)(116.0442, 502.2)(101.0249, 18803.55)(102.0285, 769.79)	56.0262
Acrolein Esi-2.423	107-02-8		C01471		65603	1.4454	0.33079	UP	382843	284442	117497	312635	355508	125410	153529	348182	186503	152357	56.0269	2.423		C3 H4 O	16	hilic-	(111.0458, 3120.66)(55.0195, 1352.7)(115.0412, 10250.15)(116.0444, 487.69)(101.025, 20850.54)(102.0285, 882.86)	56.0262
Acronycidine	521-43-7		C10631		68446	2.16E-05	5.63E-15	DOWN	1	46506	46665	46404	1	55444	1	1	50774	1	289.098	4.853		C15 H15 N O5	16	C18-	(288.0909, 10838.02)(289.0939, 1666.72)	289.095
Acronycidine 5.104001	521-43-7		C10631		68446	4.64E-05	6.70E-15	DOWN	1	24223	26224	20465	1	22963	1	1	20525	1	289.098	5.104		C15 H15 N O5	16	C18-	(288.0907, 4616.88)(289.0915, 914.18)	289.095
Acrylamide	79-06-1		C01659		65628	0.78712	0.021894	DOWN	31677	44092	38880	34955	30809	34777	31979	29028	35665	29302	71.0372	5.995		C3 H5 N O	16	hilic+	(72.0444, 513.09)(89.071, 7544.7)(90.0741, 137.75)	71.0371
Actinidine	524-03-8		C09910		68002	0.80979	0.017658	DOWN	16882	20931	19693	18268	13556	15961	14226	15132	17480	14932	147.105	4.868		C10 H13 N	16	C18+	(148.112, 3829.74)(149.1162, 417.83)(165.1369, 1016.11)	147.105
Acyclovir	59277-89-3		C06810		789	2.23E-05	2.57E-14	DOWN	1	58903	47144	44721	1	39285	1	1	47996	1	225.087	1.698		C8 H11 N5 O3	16	hilic-	(224.079, 3497.11)(225.0798, 599.74)(226.0772, 21.39)	225.086
Acyclovir (8-hydroxy-9-(2-hydroxythoxymethyl)guanine					791	13102	0.015974	UP	1	1	1	1	15438	1	16013	16365	1	16800	256.097	3.278		C8 H9 N5 O4	9	C18+	(257.0967, 3651.14)(258.1063, 1978.53)	239.065
Adenine	73-24-5	HMDB00034	C00147		85	0.36444	0.005194	DOWN	21162	73308	106941	103617	22405	100023	54150	41686	103564	42421	135.054	3.435		C5 H5 N5	16	hilic+	(136.0619, 16144.31)(137.0642, 1080.31)	0.71
Adipic acid	124-04-9	HMDB00448	C06104	LMFA01170048	115	1.3167	0.074149	UP	52197	35908	41192	37274	58007	34198	53431	48865	53431	39955	146.058	3.905		C6 H10 O4	16	C18-	(145.0508, 15479.34)(146.0542, 745.93)	1.679
Adipic acid	124-04-9	HMDB00448	C06104	LMFA01170048	115	0.98466	0.9544	DOWN	434403	330141	418464	402112	410066	343071	350767	352542	482275	300389	146.058	1.337		C6 H10 O4	16	hilic-	(145.0513, 54278.35)(146.0546, 3519.53)	1.679
AFMK	52450-38-1		C05642		44788	1.0727	0.85538	UP	48568	60303	68610	83932	54023	50968	100777	77339	56532	69362	264.111	5.06		C13 H16 N2 O4	16	hilic+	(287.1001, 7899.1)(288.1041, 1087.14)(265.1187, 7774.66)(266.1223, 1217.25)	5.08
AG-18	118409-57-7				45241	1.2444	0.040908	UP	223349	188674	147562	177837	216265	183878	182284	175796	132061	178246	186.04	1.461		C10 H6 N2 O2	16	hilic-	(371.0747, 88.41)(185.0331, 25405.06)(186.0364, 1590.02)	186.043
AG-370	134036-53-6				45281	14512	1.59E-14	UP	14767	1	1	1	15341	1	12047	14391	1	12163	259.088	3.986		C15 H9 N5	16	hilic-	(258.0799, 2695.91)(259.0828, 410.89)	259.086
AG-370	134036-53-6				45281	1.353	0.96285	UP	1	13545	15428	22549	20470	12021	26638	23059	1	13617	276.113	4.594		C15 H9 N5	15	C18+	(277.1224, 3137.95)(278.1126, 1145.56)	259.086
AG-99	122520-85-8				45248	1.0542	0.58728	UP	76464	79290	69401	84749	73600	60045	80646	87521	84166	90868	226.036	5.943		C10 H8 N2 O3	16	hilic+	(227.0433, 15225.89)(228.0467, 1197.73)	204.054
Agaritine	2757-90-6		C01550		65610	0.84374	0.0062819	DOWN	358479	431387	429409	422727	317045	396031	332296	388673	415632	368942	284.149	3.263		C12 H17 N3 O4	16	C18+	(285.1564, 96007.08)(286.1544, 16010.44)(287.1622, 2180.13)(569.2902, 664.07)	267.122
Agaritine	2757-90-6		C01550		65610	1.1262	0.58173	UP	60137	60348	43717	61387	42418	34360	38519	58590	35431	72684	284.149	7.231		C12 H17 N3 O4	16	hilic+	(285.1559, 11104.98)(286.1611, 1811.17)	267.122
Agaritine Esi+1.3150003	2757-90-6		C01550		65610	1.1045	0.29138	UP	225764	198217	218804	181437	203664	153105	212437	196247	179965	188783	284.149	1.315		C12 H17 N3 O4	16	C18+	(285.1563, 43608.86)(286.1567, 8320.06)(287.2068, 229.16)	267.122
Agaritine Esi+1.5979998	2757-90-6		C01550		65610	1.3981	0.10065	UP	88089	81517	67795	63371	67164	42857	68911	88998	41575	101898	284.149	1.598		C12 H17 N3 O4	16	C18+	(285.1562, 17706.08)(286.1571, 3206.09)(287.1563, 341.58)	267.122
Agaritine Esi+3.187	2757-90-6		C01550		65610	0.83342	0.0043189	DOWN	320559	390190	379824	380956	282049	344007	296989	337539	375456	319695	284.15	3.187		C12 H17 N3 O4	16	C18+	(285.1565, 93257.59)(286.1568, 15282.07)(287.1643, 2563.21)	267.122
Agaritine Esi+6.634001	2757-90-6		C01550		65610	0.68297	0.0068018	DOWN	33560	56373	47628	53091	29626	38969	30875	35928	44384	38956	284.149	6.634		C12 H17 N3 O4	16	hilic+	(285.1553, 7155.66)(286.1593, 1055.57)	267.122
Agaritine Esi+6.749	2757-90-6		C01550		65610	0.9186	0.61237	DOWN	39880	42255	45239	40171	28367	27380	36026	38104	35473	37978	284.149	6.749		C12 H17 N3 O4	16	hilic+	(285.1563, 5343.84)(286.16, 766.43)	267.122
Agaritine Esi+7.1129994	2757-90-6		C01550		65610	0.51968	0.39155	DOWN	13766	21246	18107	21900	10778	12848	11666	1	19733	14236	267.122	7.113		C12 H17 N3 O4	15	hilic+	(268.1298, 3359.57)(269.1357, 450.71)	267.122
Agecorynin A				LMPK12140635	53112	1.6864	0.40922	UP	15696	8550	12831	1	17643	20488	16943	13521	9175	17147	388.115	6.871		C20 H20 O8	16	C18-	(387.108, 5749.5)(388.1113, 1192.48)	388.116
Aklanonic acid methyl ester			C12422		63796	1.3742	0.17433	UP	15962	16495	15083	21789	15485	11852	27114	23694	18968	26075	410.099	2.846		C22 H18 O8	16	hilic-	(409.0921, 3893.21)(410.0961, 683.55)(411.0903, 44.32)	410.1
Aklomide	3011-89-0		D02785		44323	0.6708	0.027021	DOWN	54434	104228	100321	127555	86129	108546	51730	86239	110586	69575	199.999	0.942		C7 H5 Cl N2 O3	16	C18-	(198.9926, 14780.41)(199.9959, 684.18)(259.0134, 4493.96)	199.999
Aklomide	3011-89-0		D02785		44323	0.65235	0.0038963	DOWN	364945	581490	529181	729935	360380	544796	291522	432606	612851	394124	200	0.916		C7 H5 Cl N2 O3	16	hilic-	(398.9914, 323.78)(459.0082, 704.34)(198.9928, 107593.45)(199.9957, 4396.53)	199.999
AL-321	74772-68-2		C17303		71623	7.38E-05	0.01636	DOWN	1	17234	17454	15096	1	16455	1	1	1	1	355.127	5.786		C20 H21 N O3 S	16	hilic+	(356.1343, 1732.0)(357.1389, 664.61)(373.1578, 300.28)	355.124
Ala Ala Gln					23458	4.3473	0.25549	UP	34067	1	10115	10358	37489	12332	39587	35559	10104	38758	305.167	6.14		C11 H20 N4 O5	15	C18+	(306.1743, 6542.79)(307.18, 1223.43)(308.1756, 380.0)	288.143
Ala Ala Gln					23458	1.0306	0.87948	UP	124843	162599	108273	223754	107915	96201	116635	190561	106793	192422	288.144	8.119		C11 H20 N4 O5	16	hilic+	(289.1512, 30020.15)(290.155, 4516.86)(291.1527, 1200.45)(306.1884, 655.15)	288.143
Ala Ala His					23150	0.97493	0.77921	DOWN	87893	99251	93500	92200	85886	77083	82300	85065	79588	88287	319.127	3.212		C12 H19 N5 O4	16	C18+	(320.1343, 9931.04)(321.1412, 1566.33)	297.144
Ala Ala Lys					21707	1.2017	0.029373	UP	108026	91480	84025	80432	109049	78584	92520	107453	90178	109239	288.179	5.814		C12 H24 N4 O4	16	hilic+	(289.1861, 19883.97)(290.1888, 3184.42)(291.1904, 244.52)	288.18
Ala Asn Asn					23271	1.7019	0.38296	UP	40099	54609	32064	35946	68193	31057	53935	38146	1	42493	317.13	3.392		C11 H19 N5 O6	16	hilic-	(316.123, 4511.08)(317.126, 771.79)(318.1223, 160.64)	317.134
Ala Asn Asn					23271	1.2861	0.32309	UP	31676	32227	31101	31228	42879	25609	33683	32097	11484	27506	317.131	7.413		C11 H19 N5 O6	16	C18+	(340.1196, 1334.39)(318.1378, 3423.85)(319.1416, 618.74)(335.1638, 2785.6)	317.134
Ala Asp Ile					15763	1.1793	0.088622	UP	332286	310171	292536	331495	325526	245629	330848	375082	315824	396614	317.16	1.26		C13 H23 N3 O6	16	C18+	(318.1667, 201419.8)(319.1691, 30551.8)(320.1714, 4821.81)	317.159
Ala Cys Asp					23462	0.88271	0.57209	DOWN	14722	12734	16808	12234	16237	17520	13428	14727	21610	14744	324.11	6.021		C10 H17 N3 O6 S	16	hilic+	(325.1169, 2988.82)(326.1181, 743.51)(327.1164, 366.84)	307.084
Ala Gln					23902	1.2758	8.17E-04	UP	104038	79559	89431	96334	101079	85403	104379	104935	81143	105528	217.107	6.068		C8 H15 N3 O4	16	hilic-	(433.2063, 280.22)(216.1005, 20043.62)(217.1037, 1688.97)	217.106
Ala Gln					23902	1.2125	0.32915	UP	241308	206336	183180	203649	228100	88750	213858	205976	225513	244289	234.133	6.677		C8 H15 N3 O4	16	hilic+	(235.1407, 49103.27)(236.1434, 3686.33)(237.1463, 537.66)	217.106
Ala Gln Asn					17908	3.10E-06	1.08E-15	DOWN	1	334966	327599	341131	1	348949	1	1	354543	1	377.151	2.507		C12 H21 N5 O6	16	hilic-	(376.1442, 11055.14)(377.148, 2188.96)	331.149
Ala Lys Ser					23240	1.4133	0.014984	UP	27249	13093	14151	19531	23190	13588	18516	22006	17302	21726	304.175	6.569		C12 H24 N4 O5	16	hilic+	(327.1655, 390.16)(305.1816, 5538.25)(306.1871, 1124.74)(322.2088, 114.61)	304.175
Ala Pro Phe					20632	1.6362	0.43356	UP	31713	25240	1	15024	21854	16728	23864	32286	29159	32207	333.172	3.499		C17 H23 N3 O4	15	C18+	(334.1762, 6874.49)(335.1788, 1557.04)	333.169
Ala Thr His					23246	1.0442	0.90169	UP	17392	34623	24485	32598	25097	21884	37347	24242	18609	24677	327.154	3.074		C13 H21 N5 O5	16	hilic-	(326.1468, 5005.04)(327.1488, 843.66)	327.154
Ala Thr His					23246	1.5178	0.65633	UP	14126	1	1	8830	7631	8894	1	9915	10531	11758	327.154	4.252		C13 H21 N5 O5	14	C18+	(328.1614, 4589.13)(329.1608, 936.19)	327.154
Ala Thr Lys					20068	0.93192	0.53164	DOWN	37242	43949	37333	40513	36875	31131	29139	41112	36812	37577	318.189	5.787		C13 H26 N4 O5	16	hilic+	(319.1971, 3250.37)(320.1987, 952.69)	318.19
Ala Thr Lys Esi+7.403					20068	1.4456	0.0078226	UP	60824	35760	37983	44887	46489	33381	45708	56172	28512	58698	318.19	7.403		C13 H26 N4 O5	16	hilic+	(319.197, 2491.74)(320.2014, 917.91)	318.19
[truncated: 5,236 more rows]

## Sheet: S2 Mayo Sample IDs
samples	condition	nC18_injections	nhilic_injections	pc18_injections	philic_injections
ms8274-01	females	1	1	1	1
ms8274-05	females	1	1	1	1
ms8274-07	females	1	1	1	1
[truncated: 7 more rows]

## Sheet: S3 Metaboanalyst Input
m.z	mode	rt	p.value
[truncated: 6,909 more rows]

[truncated: 8 more sheets: S4 RNAseq, S5 RNAseq IDs, S6 PCK rats AA Panel, S7 SD rats AA Panel, S8 mummichog enrichment, S9 Joint Pathway Analysis, S10 Joint genes and compounds, S11 Biometrics]
